# Supplementary material for: Gene age and genome organization in Escherichia coli and Bacillus subtilis
Source: Front Microbiol. 2025 Jun 18;16:1512923. doi: 10.3389/fmicb.2025.1512923 (PMC12218254; doi:10.3389/fmicb.2025.1512923)
Supplement: Supplementary file 4 [file Data_Sheet_3.xlsx]

## Sheet: Bacillus subtilis 168
Gene name (subtiwiki)	Phylostratum	locus	Left-End-Position	Right-End-Position	Pseudogene comment	product (subtiwiki)	protein Length	description (subtiwiki)	Uniprot ID (Subtiwiki)	Uniprot ID (PS)	Genetic competence	Biofilm formation	Sporulation + Germination	Sporulation	Germination	Prophages and mobile genetic elements	Prophages	Mobile genetic elements	Highly expressed	Low expression
dnaA	1	BSU00010	410	1750		replication initiation protein	446	AAA ATPase, [[category|DNA replication|replication]] initiation protein	P05648	P05648
dnaN	1	BSU00020	1939	3075		DNA polymerase III (beta subunit), beta clamp	378	DNA polymerase III (beta subunit), beta clamp, part of the [SW|replisome], also involved in DNA mismatch repair, inhibitor of [[protein|DnaA]] oligomerization	P05649	P05649
yaaA	1	BSU00030	3206	3421		ribosome assembly factor	71	ribosome assembly factor, participates in the assembly of the 50S subunit of the ribosome	P05650	P05650
recF	1	BSU00040	3437	4549		promoter of [[protein|RecA]] DNA repair center assembly	370	promoter of [[protein|RecA]] DNA repair center assembly	P05651	P05651
remB	2	BSU00050	4567	4812		regulator of the extracellular matrix	52	involved in the activation of biofilm matrix biosynthetic operons, acts in parallel to [[protein|SinR]], [[protein|AbrB]], and [[protein|DegU]]	P37525	P37525		Yes
gyrB	1	BSU00060	4867	6783		DNA gyrase (subunit B)	638	DNA gyrase (subunit B)	P05652	P05652
gyrA	1	BSU00070	6994	9459		DNA gyrase (subunit A)	821	DNA gyrase (subunit A)	P05653	P05653
yaaC	5	BSU00080	14847	15794		unknown	315	unknown	P37526	P37526			Yes	Yes
guaB	1	BSU00090	15915	17381		IMP dehydrogenase	488	IMP dehydrogenase	P21879	P21879
dacA	1	BSU00100	17534	18865		penicillin-binding protein 5, D-alanyl-D-alanine carboxypeptidase	443	penicillin-binding protein 5, major D-alanyl-D-alanine carboxypeptidase	P08750	P08750
pdxS	1	BSU00110	19062	19946		pyridoxal-5-phosphate synthase (synthase domain)	294	pyridoxal-5-phosphate synthase (synthase domain)	P37527	P37527
pdxT	1	BSU00120	19968	20558		pyridoxal-5-phosphate synthase (glutaminase domain)	196	pyridoxal-5-phosphate synthase (glutaminase domain)	P37528	P37528									Yes
serS	1	BSU00130	20880	22157		seryl-tRNA-synthetase	425	seryl-tRNA-synthetase	P37464	P37464
dck	1	BSU00140	22496	23149		deoxyadenosin/deoxycytidine kinase	217	deoxyadenosin/deoxycytidine kinase	P37529	P37529
dgk	1	BSU00150	23146	23769		deoxyguanosine kinase	207	deoxyguanosine kinase	P37530	P37530
yaaH	1	BSU00160	23868	25151		N-acetylglucosaminidase	427	general stress protein, survival of ethanol stress, [[protein|SafA]]-dependent protein of the inner spore coat, spore cortex lytic protein	P37531	P37531
yaaI	1	BSU00170	25221	25766		unknown	181	general stress protein, similar to isochorismatase	P37532	P37532
yaaJ	1	BSU00180	25852	26337		tRNA specific adenosine deaminase	161	tRNA specific adenosine deaminase	P21335	P21335
dnaX	1	BSU00190	26814	28505		DNA polymerase III (gamma and tau subunits)	563	DNA polymerase III (gamma and tau subunits) part of the clamp-loader complex and the [SW|replisome]	P09122	P09122
yaaK	1	BSU00200	28529	28852		unknown	107	unknown	P24281	P24281									Yes
recR	1	BSU00210	28867	29463		formation of RecA DNA repair centers	198	required for the formation of RecA DNA repair centers	P24277	P24277
yaaL	9	BSU00220	29481	29705		unknown	74	unknown	P37533	P37533
bofA	8	BSU00230	29772	30035		inhibitor of pro-SigK processing	87	inhibition of the pro-sigma-K processing machinery	P24282	P24282			Yes	Yes
csfB	8	BSU00240	35531	35725		inhibitor of [[protein|SigG ]]and [[protein|SigE]]	64	anti-sigma factor, inhibitor of [[protein|SigG ]]and of [[protein|SigE]]	P37534	P37534			Yes	Yes
xpaC	8	BSU00250	35845	36459		unknown	204	hydrolysis of 5-bromo-4-chloroindolyl phosphate	P37467	P37467
yaaN	1	BSU00260	36478	37638		unknown	386	unknown	P37535	P37535
yaaO	1	BSU00270	37720	39162		putative arginine decarboxylase	480	similar to arginine decarboxylase, affects the level of [[protein|Efp]] modification	P37536	P37536
tmk	1	BSU00280	39159	39797		thymidylate kinase	212	thymidylate kinase	P37537	P37537
darA	1	BSU00290	39871	40200		c-di-AMP-binding PII-like protein	109	c-di-AMP-binding PII-like protein	P37538	P37538									Yes
yaaR	2	BSU00300	40213	40653		unknown	146	unknown	P37539	P37539									Yes
holB	1	BSU00310	40665	41654		DNA polymerase III (delta subunit)	329	DNA polymerase III (delta subunit), part of the clamp-loader complex and the [SW|replisome]	P37540	P37540
yaaT	1	BSU00320	41657	42484		subunit of the regulatory iron-sulfur containing [[protein|YmcA]]-[[protein|YlbF]]-[[protein|YaaT]] complex	275	subunit of the regulatory iron-sulfur containing [[protein|YmcA]]-[[protein|YlbF]]-[[protein|YaaT]] complex, required for [[protein|Rny|RNAse Y]] dependent maturation of polycistronic mRNAs, control of the [SW|phosphorelay], required for the achieving a sufficient level of [[protein|Spo0A]]-P for [SW|sporulation] initiation	P37541	P37541			Yes	Yes
yabA	1	BSU00330	42499	42858		negative regulator of [[category|DNA replication|replication]] initiation	119	inhibitor of [[protein|DnaA]] oligomerization, tethers [[protein|DnaA ]]to the polymerase-clamp protein [[protein|DnaN]]	P37542	P37542
yabB	1	BSU00340	42917	43660		unknown	247	similar to methyltransferase	P37543	P37543
yazA	1	BSU00350	43647	43946		unknown	99	similar to endonuclease	O31414	O31414
yabC	1	BSU00360	43921	44799		16S rRNA methyltransferase	292	similar to 16S rRNA methyltransferase	P37544	P37544
abrB	2	BSU00370	44848	45138		transcriptional regulator	94	transcriptional regulator of transition state genes	P08874	P08874
metS	1	BSU00380	45633	47627		methionyl-tRNA synthetase	664	methionyl-tRNA synthetase	P37465	P37465
yabD	1	BSU00390	47706	48473		putative metal-dependent hydrolase	255	putative metal-dependent hydrolase	P37545	P37545
yabE	1	BSU00400	48719	49942		unknown	437	similar to cell wall binding protein	P37546	P37546
rnmV	1	BSU00410	50087	50647		endoribonuclease M5	186	RNAse M5	P37547	P37547
ksgA	1	BSU00420	50640	51518		rRNA adenine dimethyltransferase	292	rRNA adenine dimethyltransferase	P37468	P37468
yabG	2	BSU00430	51680	52552		protease	290	protease	P37548	P37548
veg	2	BSU00440	52763	53023		negative effector of [[protein|SinR]] activity	86	negative effector of [[protein|SinR]] activity	P37466	P37466		Yes							Yes
sspF	5	BSU00450	53183	53368		small acid-soluble spore protein (minor)	61	small acid-soluble spore protein (minor)	P37549	P37549			Yes	Yes
ispE	1	BSU00460	53516	54385		4-diphosphocytidyl-2-C-methyl-D-erythritol kinase	289	4-diphosphocytidyl-2-C-methyl-D-erythritol kinase, fourth step in the MEP pathway of isoprenoid biosynthesis	P37550	P37550
purR	1	BSU00470	54441	55298		transcription repressor of the <i>pur </i>operon	285	transcription repressor of the <i>pur </i>operon	P37551	P37551
yabJ	1	BSU00480	55295	55672		2-iminobutanoate/2-iminopropanoate deaminase	125	2-iminobutanoate/2-iminopropanoate deaminase, detoxification of reactive intermediates generated in isoleucine biosynthesis	P37552	P37552
spoVG	1	BSU00490	55866	56159		negative effector of asymetric septation	97	RNA-binding regulatory protein, negative effector of asymetric septation at the onset of sporulation	P28015	P28015			Yes	Yes
gcaD	1	BSU00500	56352	57722		bifunctional N-acetylglucosamine-1-phosphate	456	bifunctional N-acetylglucosamine-1-phosphate uridyltransferase/glucosamine-1-phosphate acetyltransferase	P14192	P14192
prs	1	BSU00510	57745	58698		phosphoribosylpyrophosphate synthetase	317	phosphoribosylpyrophosphate synthetase, universally conserved protein	P14193	P14193
ctc	1	BSU00520	58783	59397		ribosomal protein	204	general stress protein, similar to ribosomal protein L25	P14194	P14194									Yes
spoVC	1	BSU00530	59504	60070		peptidyl-tRNA hydrolase	188	general stress protein, peptidyl-tRNA hydrolase	P37470	P37470
fin	8	BSU00540	60130	60360		feedback inhibitor of [[protein|SigF]] activity	76	[SW|RNA polymerase]-binding protein, feedback inhibitor of [[protein|SigF]] activity	P37553	P37553			Yes	Yes
mfd	1	BSU00550	60430	63963		[SW|transcription]-repair coupling factor	1177	[SW|transcription]-repair coupling factor, eliminates genetic damage from transcriptionally active genes during sporulation, required for increased mutagenesis of lagging strand genes	P37474	P37474
spoVT	2	BSU00560	64099	64635		transcriptional regulator	178	transcription activator and repressor of [[protein|SigG]]-dependent genes	P37554	P37554			Yes	Yes
yabM	1	BSU00570	64817	66415		unknown	532	may function in a previously observed alternate pathway for peptidoglycan strand synthesis	P37555	P37555
yabN	1	BSU00580	66405	67874		unknown	489	similar to nucleoside triphosphate pyrophosphohydrolase	P37556	P37556
yabO	1	BSU00590	67877	68137		Hsp15	86	similar to heat shock protein Hsp15	P37557	P37557
yabP	2	BSU00600	68216	68518		unknown	100	required for [SW|sporulation] at a late stage	P37558	P37558			Yes	Yes
yabQ	8	BSU00610	68515	69150		unknown	211	required for sporulation at a late stage	P37559	P37559			Yes	Yes
divIC	10	BSU00620	69168	69545		cell-division protein	125	cell-division initiation protein (septum formation), component of septosome (with [[protein|DivIB]])	P37471	P37471			Yes	Yes					Yes
yabR	1	BSU00630	69626	70012		unknown	128	similar to the C-terminal domain of <i>E. coli</i> polyribonucleotide phosphorylase and to four repeated domains at the N-terminus of <i>E. coli</i> ribosomal protein S1	P37560	P37560			Yes	Yes					Yes
spoIIE	1	BSU00640	70538	73021		protein serine phosphatase, septum-associated PP2C	827	protein serine phosphatase, septum-associated PP2C, dephosphorylation of [[protein|SpoIIAA]]	P37475	P37475
yabS	5	BSU00650	73106	73843		unknown	245	unknown	P37561	P37561			Yes	Yes
yabT	1	BSU00660	73809	74825		Ser/Thr kinase	338	Ser/Thr kinase, controls [[category|Translation]] and DNA integrity during spore development	P37562	P37562			Yes	Yes
tilS	1	BSU00670	74929	76347		tRNAIle-lysidine synthetase	472	trigger enzyme, tRNAIle-lysidine synthetase (modifies C34 at the wobble position of tRNA2Ile to lysidine) and part of a transcription activator	P37563	P37563
hprT	1	BSU00680	76344	76886		hypoxanthine phosphoribosyltransferase	180	trigger enzyme, hypoxanthine phosphoribosyltransferase and part of a transcription activator	P37472	P37472									Yes
ftsH	1	BSU00690	76984	78897		ATP-dependent metalloprotease	637	ATP-dependent metalloprotease	P37476	P37476		Yes							Yes
coaX	1	BSU00700	79092	79868		pantothenate kinase	233	type III pantothenate kinase	P37564	P37564
yacC	1	BSU00710	79880	80755		putative disulfide bond chaperone	291	similar to chaperonin (HSP33 Homolog), putative disulfide bond chaperone	P37565	P37565
yacD	1	BSU00720	80802	81695		unknown	297	putative peptidyl-prolyl <i>cis-trans </i>isomerase, similar to secretion protein [[protein|PrsA]]	P37566	P37566
cysK	1	BSU00730	81771	82697		cysteine synthase	308	cysteine synthase, trigger enzyme	P37887	P37887									Yes
pabB	1	BSU00740	82864	84276		para-aminobenzoate synthase (subunit A)	470	para-aminobenzoate synthase (subunit A)	P28820	P28820
pabA	1	BSU00750	84290	84874		para-aminobenzoate synthase (subunit B)/ anthranilate synthase (subunit II) glutamine amidotransferase (subunit B) and anthranilate synthase (subunit II)	194	para-aminobenzoate synthase (subunit B)/ anthranilate synthase (subunit II)	P28819	P28819
pabC	1	BSU00760	84874	85755		aminodeoxychorismate lyase	293	aminodeoxychorismate lyase	P28821	P28821
sul	1	BSU00770	85737	86594		dihydropteroate synthase	285	dihydropteroate synthase	P28822	P28822
folB	1	BSU00780	86587	86949		dihydroneopterin aldolase	120	dihydroneopterin aldolase	P28823	P28823
folK	1	BSU00790	86946	87449		2-amino-4-hydroxy-6-hydroxymethyldihydropteridine diphosphokinase	167	2-amino-4-hydroxy-6-hydroxymethyldihydropteridine diphosphokinase	P29252	P29252
yazB	1	BSU00800	87401	87610		unknown	69	similar to transcription regulator (Xre family)	O31417	O31417
yacF	1	BSU00810	87634	88635		putative tRNA-dihydrouridine synthase B	333	putative tRNA-dihydrouridine synthase B	P37567	P37567
lysS	1	BSU00820	88727	90226		lysyl-tRNA synthetase	499	lysyl-tRNA synthetase	P37477	P37477
ctsR	2	BSU00830	101449	101913		transcription repressor	154	transcription repressor of class III heat shock genes ([[gene|clpC]] operon, [[gene|clpE]], [[gene|clpP]])	P37568	P37568									Yes
mcsA	2	BSU00840	101927	102484		activator of [[protein|McsB]] kinase activity	185	modulator of [[protein|CtsR]]-dependent repression, [[protein|McsA]] activates kinase activity of [[protein|McsB]]	P37569	P37569			Yes	Yes
mcsB	1	BSU00850	102484	103575		protein arginine kinase	363	protein arginine kinase, tags proteins for degradation by [[protein|ClpC]]-[[protein|ClpP]], adaptor protein, modulator of [[protein|CtsR]]-dependent repression	P37570	P37570			Yes	Yes
clpC	1	BSU00860	103572	106004		AAA unfoldase, ATPase subunit of the [[protein|ClpC]]-[[protein|ClpP]] protease	810	AAA unfoldase, ATPase subunit of the [[protein|ClpC]]-[[protein|ClpP]] protease, directs proteins phosphorylated on arginine residues to [[protein|ClpP]]	P37571	P37571			Yes	Yes
radA	1	BSU00870	106096	107472		branch migration transferase, 6-O-methylguanine-DNA methyltransferase	458	branch migration transferase, 6-O-methylguanine-DNA methyltransferase, negative effector of DisA activity, participates in the stabilization and/or processing of holliday junction intermediates	P37572	P37572
disA	1	BSU00880	107476	108558		DNA integrity scanning protein, has diadenylate cyclase activity	360	DNA integrity scanning protein, diadenylate cyclase, delays [SW|sporulation] in the case of chromosome damage, the DisA-dependent checkpoint arrests [SW|DNA replication] during <i>B. subtilis</i> spore outgrowth until the germinating spores genome is free of damage	P37573	P37573			Yes	Yes
yacL	1	BSU00890	108674	109774		unknown	366	general stress protein, survival of salt and ethanol stresses	Q06754	Q06754									Yes
ispD	1	BSU00900	109789	110487		2-C-methyl-D-erythritol 4-phosphate cytidylyltransferase	232	2-C-methyl-D-erythritol 4-phosphate cytidylyltransferase, third step in the MEP pathway of isoprenoid biosynthesis	Q06755	Q06755
ispF	1	BSU00910	110480	110956		2-C-methyl-D-erythrol-2,4-cyclodiphosphate synthase	158	2-C-methyl-D-erythrol-2,4-cyclodiphosphate synthase, 5th step in the MEP pathway of isoprenoid biosynthesis	Q06756	Q06756
gltX	1	BSU00920	111047	112498		glutamyl-tRNA synthetase	483	glutamyl-tRNA synthetase, universally conserved protein	P22250	P22250
cysE	1	BSU00930	112800	113453		serine O-acetyltransferase	217	serine O-acetyltransferase	Q06750	Q06750
cysS	1	BSU00940	113450	114850		cysteine-tRNA synthetase	466	cysteine-tRNA synthetase	Q06752	Q06752
mrnC	1	BSU00950	114854	115285		RNAse Mini-III	143	RNAse Mini-III	O31418	O31418
yacO	1	BSU00960	115269	116018		putative 23S rRNA methyltransferase	249	putative 23S rRNA methyltransferase	Q06753	Q06753
yacP	1	BSU00970	116025	116537		Aâ€site endoribonuclease	170	[SW|ribosome]-associated Aâ€site endoribonuclease	P37574	P37574
sigH	1	BSU00980	116600	117256		[SW|RNA polymerase] [SW|sigma factor] SigH	218	[SW|RNA polymerase] [SW|sigma factor] SigH, not fully active in laboratory strains due to a mutation (V117A)	P17869	P17869
rpmGB	1	BSU00990	117349	117498		ribosomal protein L33b	49	ribosomal protein	Q06798	Q06798
secE	8	BSU01000	117532	117711		preprotein translocase subunit	59	preprotein translocase subunit	Q06799	Q06799
nusG	1	BSU01010	117890	118423		sequence-specific RNA polymerase pause factor	177	transcription antitermination and pausing factor	Q06795	Q06795
rplK	1	BSU01020	118591	119016		ribosomal protein L11 (BL11)	141	ribosomal protein	Q06796	Q06796
rplA	1	BSU01030	119111	119809		ribosomal protein L1 (BL1)	232	ribosomal protein	Q06797	Q06797
rplJ	1	BSU01040	120061	120561		ribosomal protein L10 (BL5)	166	ribosomal protein L10	P42923	P42923
rplL	1	BSU01050	120607	120978		ribosomal protein L12 (BL9)	123	ribosomal protein L12	P02394	P02394
ybxB	1	BSU01060	121068	121673		unknown	201	unknown	P37872	P37872
rpoB	1	BSU01070	121919	125500		[SW|RNA polymerase] beta subunit	1193	[SW|RNA polymerase] beta subunit	P37870	P37870
rpoC	1	BSU01080	125562	129161		[SW|RNA polymerase] beta' subunit	1199	[SW|RNA polymerase] beta' subunit	P37871	P37871									Yes
rplGB	4	BSU01090	129340	129588		unknown	82	highly expressed protein, similar to ribosomal protein L7AE family, associated with the ribosome during exponential growth, binds K-turns in RNA switches	P46350	P46350									Yes
rpsL	1	BSU01100	129702	130118		ribosomal protein S12 (BS12)	138	ribosomal protein	P21472	P21472									Yes
rpsG	1	BSU01110	130160	130630		ribosomal protein S7 (BS7)	156	ribosomal protein	P21469	P21469									Yes
fusA	1	BSU01120	130684	132762		elongation factor G	692	elongation factor G, facilitates movement of tRNAâ€“mRNA by one codon	P80868	P80868									Yes
tufA	1	BSU01130	132882	134072		elongation factor Tu	396	elongation factor Tu	P33166	P33166									Yes
ybaC	1	BSU01140	134171	135127		unknown	318	similar to proline iminopeptidase	P70981	P70981
rpsJ	1	BSU01150	135364	135672		ribosomal protein S10 (BS13)	102	ribosomal protein	P21471	P21471
rplC	1	BSU01160	135712	136341		ribosomal protein L3 (BL3)	209	ribosomal protein L3	P42920	P42920
rplD	1	BSU01170	136369	136992		ribosomal protein L4	207	ribosomal protein	P42921	P42921
rplW	1	BSU01180	136992	137279		ribosomal protein L23	95	ribosomal protein	P42924	P42924
rplB	1	BSU01190	137311	138144		ribosomal protein L2 (BL2)	277	ribosomal protein L2, required for assembly of RplP into the 50S subunit of the ribosome	P42919	P42919
rpsS	1	BSU01200	138202	138480		ribosomal protein S19 (BS19)	92	ribosomal protein	P21476	P21476
rplV	1	BSU01210	138497	138838		ribosomal protein L22 (BL17)	113	ribosomal protein	P42060	P42060
rpsC	1	BSU01220	138842	139498		ribosomal protein S3 (BS3)	218	ribosomal protein	P21465	P21465
rplP	1	BSU01230	139500	139934		ribosomal protein L16	144	ribosomal protein L16,binding of L16 to the 50S subunit is required for the stimulation of RbgA GTPase activity, for release of RbgA from the ribosome, and for the conversion of the intermediate to the complete 50S subunit	P14577	P14577
rpmC	1	BSU01240	139924	140124		ribosomal protein L29	66	ribosomal protein	P12873	P12873
rpsQ	1	BSU01250	140147	140410		ribosomal protein S17 (BS16)	87	ribosomal protein	P12874	P12874
rplN	1	BSU01260	140451	140819		ribosomal protein L14	122	ribosomal protein	P12875	P12875
rplX	1	BSU01270	140857	141168		ribosomal protein L24 (BL23) (histone-like protein HPB12)	103	ribosomal protein	P12876	P0CI78
rplE	1	BSU01280	141195	141734		ribosomal protein L5 (BL6)	179	ribosomal protein	P12877	P12877
rpsN	1	BSU01290	141757	141942		ribosomal protein S14	61	ribosomal protein	P12878	P12878
rpsH	1	BSU01300	141974	142372		ribosomal protein S8 (BS8)	132	ribosomal protein	P12879	P12879
rplF	1	BSU01310	142402	142941		ribosomal protein L6 (BL8)	179	ribosomal protein	P46898	P46898
rplR	1	BSU01320	142974	143336		ribosomal protein L18	120	ribosomal protein	P46899	P46899
rpsE	1	BSU01330	143361	143861		ribosomal protein S5	166	ribosomal protein	P21467	P21467
rpmD	1	BSU01340	143875	144054		ribosomal protein L30 (BL27)	59	ribosomal protein	P19947	P19947
rplO	1	BSU01350	144085	144525		ribosomal protein L15	146	ribosomal protein	P19946	P19946
secY	1	BSU01360	144527	145822		preprotein translocase subunit	431	preprotein translocase subunit, universally conserved protein	P16336	P16336
adk	1	BSU01370	145877	146530		adenylate kinase	217	adenylate kinase	P16304	P16304
map	1	BSU01380	146527	147273		methionine aminopeptidase	248	methionine aminopeptidase	P19994	P19994
ybzG	9	BSU01389	147312	147536		unknown	74	unknown	C0H3S8	C0H3S8
infA	1	BSU01390	147585	147803		initiation factor IF-1	72	translation initiation factor IF-1	P20458	P20458
rpmJ	1	BSU01400	147837	147950		ribosomal protein L36 (ribosomal protein B)	37	ribosomal protein	P20278	P20278
rpsM	1	BSU01410	147973	148338		ribosomal protein S13	121	ribosomal protein	P20282	P20282									Yes
rpsK	1	BSU01420	148359	148754		ribosomal protein S11 (BS11)	131	ribosomal protein	P04969	P04969
rpoA	1	BSU01430	148931	149875		RNA polymerase alpha subunit	314	[SW|RNA polymerase] alpha subunit	P20429	P20429									Yes
rplQ	1	BSU01440	149953	150315		ribosomal protein L17 (BL15)	120	ribosomal protein	P20277	P20277									Yes
ybxA	1	BSU01450	150443	151288		[SW|ECF transporter] (ATP-binding protein)	281	ATP-binding A1 component of [SW|ECF transporter]s	P40735	P40735
ybaE	1	BSU01460	151303	152133		[SW|ECF transporter] (ATP-binding protein)	276	ATP-binding A2 component of [SW|ECF transporter]s	P70970	P70970
ybaF	1	BSU01470	152130	152927		[SW|ECF transporter] (membrane-spanning protein)	265	trans-membrane T component of [SW|ECF transporter]s	P70972	P70972
truA	1	BSU01480	152937	153680		pseudouridylate synthase I	247	pseudouridylate synthase I, universally conserved protein	P70973	P70973
rplM	1	BSU01490	153842	154279		ribosomal protein L13	145	ribosomal protein	P70974	P70974									Yes
rpsI	1	BSU01500	154300	154692		ribosomal protein S9	130	ribosomal protein	P21470	P21470
ybaJ	1	BSU01510	155156	155923		unknown	255	unknown	P70976	P70976
ybaK	10	BSU01520	156109	156552		sporulation protein	147	sporulation protein	P50862	P50862			Yes	Yes
cwlD	1	BSU01530	156612	157325		N-acetylmuramoyl-L-alanine amidase	237	N-acetylmuramoyl-L-alanine amidase, spore cortex peptidoglycan synthesis	P50864	P50864			Yes	Yes
salA	1	BSU01540	157421	158479		MRP family regulator	352	negative regulator of [[gene|scoC]] expression, activator of [[protein|PtkA]] kinase activity	P50863	P50863									Yes
gerD	5	BSU01550	158515	159072		lipoprotein	185	scaffold of the germinosome, required for clustering of germinant receptors in the spore inner membrane	P16450	P16450			Yes		Yes
kbaA	8	BSU01560	159182	159778		effector of [[protein|KinB ]]activity	198	activation of the [[protein|KinB]]-dependent pathway to [SW|sporulation], control of the [SW|phosphorelay]	P16449	P16449			Yes	Yes
pdaB	1	BSU01570	159779	160543		polysaccharide deacetylase	254	polysaccharide deacetylase	P50865	P50865			Yes	Yes
ybaR	1	BSU01580	177083	178519		fumarate:proton symporter	478	fumarate transporter	P55189	P55189
ybaS	1	BSU01590	178665	179585		unknown	283	similar to Na+-dependent transporter	P55190	P55190
ybbA	1	BSU01600	179595	180347		enterobactin esterase [pubmed|28283524]	189	enterobactin esterase, release of iron from enterobactin	P55192	P55192
feuC	1	BSU01610	180344	181354		[SW|ABC transporter ]for the siderophores Fe-enterobactin and Fe-bacillibactin (integral membrane protein)	394	[SW|ABC transporter ]for the siderophores Fe-enterobactin and Fe-bacillibactin (integral membrane protein)	P40411	P40411
feuB	1	BSU01620	181347	182351		[SW|ABC transporter ]for the siderophores Fe-enterobactin and Fe-bacillibactin (integral membrane protein)	334	[SW|ABC transporter ]for the siderophores Fe-enterobactin and Fe-bacillibactin (integral membrane protein)	P40410	P40410
feuA	1	BSU01630	182370	183323		[SW|ABC transporter] for the siderophores Fe-enterobactin and Fe-bacillibactin (binding protein) [pubmed|28283524]	317	[SW|ABC transporter]for the siderophores Fe-enterobactin and Fe-bacillibactin (binding protein), with [[protein|YusV]] as ATPase	P40409	P40409
btr	1	BSU01640	183414	185003		transcription activator ([SW|AraC family])	529	transcriptional activator ([SW|AraC family]), (AraC family DNA-binding domain fused to [[protein|FeuA]]-like substrate-binding domain), regulation of the [[gene|feuA]]-[[gene|feuB]]-[[gene|feuC]]-[[gene|ybbA]] operon	P40408	P40408
ybbC	1	BSU01650	185194	186438		unknown	414	unknown	P40407	P40407			Yes	Yes
nagZ	1	BSU01660	186452	188380		N-acetylglucosaminidase	642	N-acetylglucosaminidase	P40406	P40406
amiE	1	BSU01670	188408	189733		N-acetylmuramyl-L-alanine amidase	441	N-acetylmuramyl-L-alanine amidase	O05213	O05213
murP	1	BSU01680	189790	191157		N-acetyl muramic acid-specific phosphotransferase system, EIIBC component	455	N-acetyl muramic acid-specific phosphotransferase system, EIIBC component of the PTS	Q797S1	Q797S1
murR	1	BSU01690	191183	192034		transcriptional repressor	283	probably transcriptional regulator of genes required for the utilization of N-acetylmuramic acid, homolog to E. coli MurR	Q45581	Q45581
murQ	1	BSU01700	192051	192965		N-acetyl-muramic acid-6P etherase	304	N-acetyl-muramic acid-6P etherase (cleaves lactate from N-acetylmuramic acid)	Q45582	Q45582
ybbJ	1	BSU01710	193075	193557		unknown	139	unknown	Q45583	Q45583
ybbK	1	BSU01720	193570	194025		unknown	151	unknown	Q45584	Q45584
sigW	1	BSU01730	194849	195412		[SW|RNA polymerase] ECF-type [SW|sigma factor] SigW	187	[SW|RNA polymerase] ECF-type [SW|sigma factor] SigW, required for the adaptation to membrane active agents, activated by alkaline shock and by polymyxin B, vancomycin, cephalosporin C, D-cycloserine, and triton X-100	Q45585	Q45585									Yes
rsiW	1	BSU01740	195426	196052		anti-[[protein|SigW]]	208	anti-[[protein|SigW]]	Q45588	Q45588									Yes
cdaA	1	BSU01750	196213	197034		diadenylate cyclase	273	diadenylate cyclase, synthesis of c-di-AMP in vegetative cells	Q45589	Q45589
cdaR	1	BSU01760	197027	198478		effector protein controlling CdaA diadenylate cyclase activity	483	effector protein controlling CdaA diadenylate cyclase activity	O34659	O34659
glmM	1	BSU01770	198497	199843		phosphoglucosamine mutase, required for cell wall synthesis	448	phosphoglucosamine mutase, required for cell wall synthesis	O34824	O34824
glmS	1	BSU01780	200277	202079		glutamine-fructose-6-phosphate transaminase	600	glutamine-fructose-6-phosphate transaminase	P39754	P0CI73
alkA	1	BSU01800	202547	203458		DNA-3-methyladenine glycosylase	303	DNA-3-methyladenine glycosylase	P37878	P37878						Yes	5.1.4. Prophage 1
adaA	1	BSU01810	203729	204364		trigger enzyme	211	trigger enzyme	P19219	P19219						Yes	5.1.4. Prophage 1
adaB	1	BSU01820	204351	204890		O6-methylguanine-DNA methyltransferase	179	O6-methylguanine-DNA methyltransferase	P19220	P19220						Yes	5.1.4. Prophage 1
ndhF	1	BSU01830	205409	206926		NADH dehydrogenase (subunit 5)	505	NADH dehydrogenase (subunit 5)	P39755	P39755						Yes	5.1.4. Prophage 1
ybcC	1	BSU01845	206941	209556		unknown	871	unknown	O34688	O34688						Yes	5.1.4. Prophage 1
ybcF	1	BSU01860	209633	210160		unknown	175	similar to carbonic anhydrase	O34823	O34823						Yes	5.1.4. Prophage 1
ybcH	10	BSU01870	210224	210514		unknown	96	unknown	O34795	O34795						Yes	5.1.4. Prophage 1
ybcI	2	BSU01880	210572	210946		unknown	124	unknown	O34380	O34380						Yes	5.1.4. Prophage 1
ybzH	1	BSU01889	211429	211731		putative transcriptional regulator ([SW|ArsR family])	100	putative transcriptional regulator ([SW|ArsR family])	C0H3S9	C0H3S9						Yes	5.1.4. Prophage 1
ybcL	1	BSU01890	211859	213031		unknown	390	similar to chloramphenicol resistance protein	O34663	O34663						Yes	5.1.4. Prophage 1
ybcM	1	BSU01900	213155	213469		unknown	104	similar to glucosamine-fructose-6-phosphate aminotransferase	O31421	O31421						Yes	5.1.4. Prophage 1			Yes
skfA	10	BSU01910	213941	214108		spore killing factor	55	spore killing factor	O31422	O31422						Yes	5.1.4. Prophage 1
skfB	1	BSU01920	214175	215407		thioether bond forming radical SAM enzyme	410	thioether bond forming radical SAM enzyme, catalyzes the first step in the maturation of spore killing factor	O31423	O31423						Yes	5.1.4. Prophage 1
skfC	7	BSU01935	215404	216894		unknown	496	may be involved in spore killing	C0H3T0	O31425						Yes	5.1.4. Prophage 1
skfE	1	BSU01950	216913	217632		[SW|ABC transporter] (binding protein)	239	[SW|ABC transporter] (binding protein), export of the spore killing factor	O31427	O31427						Yes	5.1.4. Prophage 1
skfF	10	BSU01960	217697	219040		ABC transporter (permease)	448	ABC transporter (permease), export of the spore killing factor	O31428	O31428						Yes	5.1.4. Prophage 1
skfG	5	BSU01970	219087	219602		unknown	137	unknown	O31429	O31429						Yes	5.1.4. Prophage 1
skfH	1	BSU01980	219607	220032		unknown	141	unknown	O31430	O31430						Yes	5.1.4. Prophage 1
ybdG	5	BSU01990	220279	221256		unknown	296	unknown	O31431	O31431
ybdJ	1	BSU02000	221258	221929		two-component response regulator ([SW|OmpR family])	223	two-component response regulator ([SW|OmpR family])	O31432	O31432
ybdK	1	BSU02010	221950	222912		two-component sensor kinase	320	two-component sensor kinase	O31433	O31433
ybzI	10	BSU02019	222971	223234		unknown	87	unknown	C0H3T1	C0H3T1
prkD	1	BSU02030	223219	223989		protein kinase D	256	protein kinase D	O31435	O31435										Yes
ybdN	8	BSU02040	224075	224932		unknown	285	unknown	O31436	O31436
ybdO	5	BSU02050	225064	226248		unknown	394	unknown	O31437	O31437
ybxG	1	BSU02060	226566	227954		unknown	462	similar to amino acid permease	P54425	P54425
csgA	9	BSU02070	228066	228314		unknown	82	required for the ability of the germinating spore to resume vegetative growth	P54379	P54379			Yes		Yes
ybxH	10	BSU02080	228331	228522		sporulation protein	63	sporulation protein	P54426	P54426			Yes	Yes
ybxI	1	BSU02090	228549	229352		beta-lactamase	267	beta-lactamase	P54427	P54427										Yes
cypC	1	BSU02100	229525	230778		fatty acid beta-hydroxylating cytochrome P450, protection against paraquat stress	417	long chain-fatty acid beta-hydroxylating cytochrome P450, H(2)O(2)-dependent, hydroxylates myristic acid to beta-hydroxymyristic acid, required for protection against paraquat stress	O31440	O31440
ybyB	10	BSU02110	230819	231079		unknown	86	general stress protein, survival of ethanol stress	O31441	O31441
ybeC	1	BSU02120	231348	232967		unknown	539	similar to amino acid transporter	Q45577	Q45577
glpQ	1	BSU02130	233014	233895		glycerolphosphate diester phosphodiesterase	293	glycerolphosphate diester phosphodiesterase, degrades wall teichoic acid during phosphate starvation	P37965	P37965
glpT	1	BSU02140	233994	235328		glycerol-3-phosphate permease	444	glycerol-3-phosphate permease	P37948	P37948
ybeF	10	BSU02150	235625	235873		unknown	82	unknown	O31442	O31442			Yes	Yes
ybfA	1	BSU02160	235965	236882		unknown	305	unknown	O31443	O31443
ybfB	1	BSU02170	236879	238129		unknown	416	unknown	O31444	O31444
ybfE	10	BSU02180	238164	238448		unknown	94	unknown	O31445	O31445
ybfF	11	BSU02190	238644	239555		unknown	303	unknown	O31446	O31446
ybfG	1	BSU02200	239644	241842		putative pepdidoglycan binding protein	732	putative pepdidoglycan binding protein	O31447	O31447
ybfH	1	BSU02210	241917	242837		unknown	306	unknown	O31448	O31448
ybfI	1	BSU02220	242834	243661		unknown	275	similar to transcription factor ([SW|AraC family])	O31449	O31449
purT	1	BSU02230	243892	245046		phosphoribosylglycinamide formyltransferase 2	384	phosphoribosylglycinamide formyltransferase 2	P39771	P39771
mpr	1	BSU02240	245190	246131		extracellular metalloprotease	313	extracellular metalloprotease	P39790	P39790
ybfJ	10	BSU02250	246094	246492		unknown	132	unknown	O31451	O31451			Yes	Yes
ybfK	1	BSU02260	246658	247548		carboxylesterase NP	296	carboxylesterase NP	O31452	O31452
pssA	1	BSU02270	247744	248277		phosphatidylserine synthase	177	phosphatidylserine synthase	P39823	P39823
ybfM	1	BSU02280	248268	248756		unknown	162	similar to alkaline phosphatase	O31453	O31453
psd	1	BSU02290	248749	249540		phosphatidylserine decarboxylase	263	phosphatidylserine decarboxylase	P39822	P39822
ybfN	10	BSU02300	249595	249873		unknown	92	unknown	O31454	O31454										Yes
ybfO	1	BSU02310	249979	251319		unknown	446	similar to erythromycin esterase	O31455	O31455
ybfP	1	BSU02320	251427	252314		unknown	295	similar to transcription factor ([SW|AraC family])	O31456	O31456
ybfQ	1	BSU02330	252514	253482		unknown	322	unknown	O31457	O31457
gltP	1	BSU02340	253518	254762		similar to H /glutamate symporter	414	similar to H /glutamate symporter	P39817	P39817
gamP	1	BSU02350	254907	256802		glucosamine-specific phosphotransferase system, EIICBA	631	glucosamine-specific phosphotransferase system, EIICBA of the PTS	P39816	P39816
gamA	1	BSU02360	256823	257572		glucosamine-6-phosphate deaminase	249	glucosamine-6-phosphate deaminase	O31458	O31458
gamR	1	BSU02370	257791	258498		transcriptional regulator ([SW|GntR family])	235	transcriptional repressor ([SW|GntR family]) of the [[gene|gamA]]-[[gene|gamP]] operon	O31459	O31459
ybgB	1	BSU02380	258532	258807		unknown	91	putative immunity protein	O31460	O31460
ybgE	1	BSU02390	259016	260086		branched-chain amino acid aminotransferase	356	branched-chain amino acid aminotransferase	O31461	O31461
ybgF	1	BSU02400	260123	261535		unknown	470	similar to histidine permase	O31462	O31462
ybgG	1	BSU02410	261656	262603		homocysteine methyltransferase	315	homocysteine methyltransferase	O31463	O31463
glnT	1	BSU02420	262732	264168		glutamine transporter (proton symport)	463	glutamine transporter (proton symport)	O31464	O31464										Yes
glsA	1	BSU02430	264191	265174		glutaminase	327	glutaminase, low affinity for glutamine	O31465	O31465										Yes
glnK	1	BSU02440	265476	266708		two-component sensor kinase	387	two-component sensor kinase, regulation of the [[gene|glsA]]-[[gene|glnT]] operon	P40758	P40758
glnL	1	BSU02450	266719	267663		two-component response regulator	314	two-component response regulator, regulation of the glsA-glnT operon	P40759	P40759
ycbC	1	BSU02460	267890	268816		5-dehydro-4-deoxyglucarate dehydratase	308	5-dehydro-4-deoxyglucarate dehydratase	P42235	P42235
ycbD	1	BSU02470	268846	270312		NADP<sup>+</sup>-dependent alpha-ketoglutaric semialdehyde dehydrogenase	488	NADP<sup>+</sup>-dependent alpha-ketoglutaric semialdehyde dehydrogenase	P42236	P42236
ycbE	1	BSU02480	270396	271763		galactarate/glucarate transporter in (proton symport)	455	galactarate/glucarate transporter in (proton symport)	P42237	P42237										Yes
ycbF	1	BSU02490	271800	273167		glucarate dehydratase	455	glucarate dehydratase	P42238	P42238
ycbG	1	BSU02500	273237	273938		transcription regulator ([SW|GntR family])	233	transcription regulator of the glucarate/galactarate utilization operon ([SW|GntR family])	P42239	P42239
ycbH	1	BSU02510	274029	275561		galactarate dehydratase	510	galactarate dehydratase	P42240	P42240
ycbJ	1	BSU02520	275838	276758		unknown	306	similar to macrolide 2-phosphotransferase	P42242	P42242
rtpA	10	BSU02530	277160	277321		anti-TRAP	53	anti-TRAP	O31466	O31466
ycbK	1	BSU02540	277342	278280		unknown	312	similar to efflux system	P42243	P42243
ycbL	1	BSU02550	278377	279057		two-component response regulator ([SW|OmpR family])	226	two-component response regulator ([SW|OmpR family])	P42244	P42244
ycbM	1	BSU02560	279059	279994		two-component sensor kinase	158	two-component sensor kinase	P42245	P42245
ycbN	1	BSU02570	280086	281009		ABC transporter (ATP-binding protein)	279	similar to ABC transporter (ATP-binding protein)	P42246	P42246
ycbO	5	BSU02580	281028	281714		unknown	204	unknown	P42247	P42247
ycbP	8	BSU02590	281769	282155		unknown	128	general stress protein	P42248	P42248
cwlJ	2	BSU02600	282469	282897		spore coat protein, cell wall hydrolase	142	spore coat protein, cell wall hydrolase	P42249	P42249			Yes		Yes
ycbR	1	BSU02610	283003	283734		unknown	243	similar to toxic cation resistance protein	P42250	P42250
yczK	11	BSU02619	283816	283992		unknown	58	unknown	C0H3T2	C0H3T2										Yes
phoD	1	BSU02620	284011	285762		phosphodiesterase/alkaline phosphatase	556	phosphodiesterase/alkaline phosphatase, degrades wall teichoic acid during phosphate starvation	P42251	P42251
tatAD	1	BSU02630	285775	285987		component of the twin-arginine translocation pathway	70	component of the TatAD-TatCD twin-arginine translocase	O31467	O31467
tatCD	1	BSU02640	286048	286776		component of the twin-arginine translocation pathway	245	component of the [[protein|TatAD]]-[[protein|TatCD]] twin-arginine translocase	P42252	P42252
pcp	1	BSU02650	286773	287420		pyrrolidone-carboxylate peptidase	215	pyrrolidone-carboxylate peptidase	P28618	P28618
ycbU	1	BSU02660	287499	288611		cysteine desulfurase	370	cysteine desulfurase	P42253	P42253
lmrB	1	BSU02670	288653	290092		lincomycin-resistance protein	479	lincomycin-resistance protein (multidrug resistance pump)	O35018	O35018
lmrA	1	BSU02680	290132	290698		transcriptional regulator	188	transcriptional regulator ([SW|TetR family]), control of [[gene|qdoI]]-[[gene|yxaH ]]and [[gene|lmrA]]-[[gene|lmrB]]	O34619	O34619
ansZ	1	BSU02690	290915	292042		L-asparaginase	375	L-asparaginase	O34482	O34482
lip	1	BSU02700	292205	292843		extracellular lipase	212	extracellular lipase	P37957	P37957
yczC	1	BSU02710	292881	293264		unknown	127	unknown	O31469	O31469
yccF	8	BSU02720	293499	294575		unknown	358	unknown	O34478	O34478
natK	5	BSU02730	294615	295571		two-component sensor kinase	318	two-component sensor kinase, regulation of the [[gene|natA]]-[[gene|natB]] operon	P70954	P70954
natR	1	BSU02740	295584	296285		two-component response regulator	233	two-component response regulator, regulation of the [[gene|natA]]-[[gene|natB ]]operon	P70955	P70955
natA	1	BSU02750	296429	297169		Na<sup>+</sup> [SW|ABC transporter ](export) (ATP-binding protein)	246	Na<sup>+</sup> [SW|ABC transporter ](export) (ATP-binding protein)	P46903	P46903
natB	1	BSU02760	297170	298330		Na<sup>+</sup> [SW|ABC transporter] (export) (ATP-binding protein)	386	Na<sup>+</sup> [SW|ABC transporter] (export) (ATP-binding protein)	P46904	P46904
yccK	1	BSU02770	298466	299398		unknown	310	similar to aldo/ ketoreductase	P46905	P46905
ycdA	9	BSU02780	299438	300502		lipoprotein	354	lipoprotein, required for swarming motility	O34538	O34538
ycdB	8	BSU02790	300830	302248		unknown	472	unknown	O34621	O34621
ycdC	8	BSU02800	302435	303796		unknown	453	unknown	O34772	O34772
cwlK	1	BSU02810	303804	304307		peptidoglycan hydrolytic L,D-endopeptidase	167	peptidoglycan hydrolytic L,D-endopeptidase	O34360	O34360
rapJ	1	BSU02820	304430	305551		response regulator aspartate phosphatase	373	response regulator aspartate phosphatase, dephosphorylates [[protein|Spo0F]]-P	O34327	O34327
ycdF	1	BSU02830	305658	306434		unknown	258	general stress protein, similar to glucose 1-dehydrogenase, survival of ethanol stress and low temperatures	P80869	P80869
ycdG	1	BSU02840	306459	308144		unknown	561	general stress protein, similar to oligo-1,6-glucosidase	O34364	O34364
znuA	1	BSU02850	308332	309291		[SW|ABC transporter] for zinc (binding protein)	319	high-affinity [SW|ABC transporter] for zinc (binding protein, lipoprotein)	O34966	O34966
znuC	1	BSU02860	309347	310042		[SW|ABC transporter] for zinc (ATP-binding protein)	231	high-affinity [SW|ABC transporter] for zinc (ATP-binding protein)	O34946	O34946
znuB	1	BSU02870	310000	310842		[SW|ABC transporter] for zinc (permease)	280	high-affinity [SW|ABC transporter] for zinc (permease)	O34610	O34610
yceB	1	BSU02880	310880	311875		unknown	313	similar to monooxygenase	O34504	O34504
yceC	1	BSU02890	312159	312758		unknown	199	similar to tellurium resistance protein	P81100	P81100
yceD	1	BSU02900	312780	313361		unknown	193	general stress protein, similar to tellurium resistance protein	P80875	P80875
yceE	1	BSU02910	313396	313974		unknown	192	general stress protein, similar to tellurium resistance protein	O34384	O34384
yceF	1	BSU02920	314025	314798		unknown	257	general stress protein, similar to tellurium resistance protein	O34447	O34447
yceG	5	BSU02930	314883	316496		unknown	537	general stress protein, survival of ethanol stress	O34809	O34809
yceH	1	BSU02940	316512	317603		unknown	363	similar to toxic anion resistance protein	O34833	O34833
niaP	1	BSU02950	317725	318927		nicotinate transporter	400	nicotinate transporter	O34691	O34691
yceJ	1	BSU02960	319180	320352		unknown	390	similar to multidrug-efflux transporter	O34724	O34724
yceK	1	BSU02970	320421	320723		unknown	100	similar to transcriptional regulator ([SW|ArsR family])	O34464	O34464
opuAA	1	BSU02980	321013	322269		glycine betaine and arsenobetaine [SW|ABC transporter] (ATP-binding protein)	418	glycine betaine and arsenobetaine [SW|ABC transporter] (ATP-binding protein)	P46920	P46920
opuAB	1	BSU02990	322271	323119		glycine betaine and arsenobetaine [SW|ABC transporter] (permease)	282	glycine betaine and arsenobetaine [SW|ABC transporter] (permease)	P46921	P46921
opuAC	1	BSU03000	323119	324000		glycine betaine and arsenobetaine [SW|ABC transporter] (binding protein)	293	glycine betaine and arsenobetaine [SW|ABC transporter] (binding protein)	P46922	P46922
amhX	1	BSU03010	324038	325189		amidohydrolase	389	amidohydrolase	P54983	P54983
ycgA	1	BSU03020	325339	326772		unknown	396	unknown	P55908	P55908
ycgB	10	BSU03030	326888	327469		unknown	193	unknown	P55909	P55909
amyE	1	BSU03040	327618	329597		alpha-amylase	660	alpha-amylase	P00691	P00691
ldh	1	BSU03050	329774	330739		L-lactate dehydrogenase	321	L-lactate dehydrogenase	P13714	P13714
lctP	1	BSU03060	330771	332396		L-lactate permease	541	lactate permease, excretion	P55910	P55910
mdr	1	BSU03070	332441	333979		multidrug-efflux transporter (puromycin, nerfloxacin, tosufloxacin)	426	multidrug-efflux transporter (puromycin, nerfloxacin, tosufloxacin)	P96712	P96712
ycgE	1	BSU03080	334092	334556		unknown	155	similar to transcription regulator	O31472	O31472
ycgF	1	BSU03090	334630	335259		unknown	209	unknown	P94381	P94381			Yes	Yes
ycgG	1	BSU03100	335329	336090		unknown	253	unknown	P94382	P94382			Yes	Yes
ycgH	1	BSU03110	336092	337432		unknown	377	similar to amino acid transporter	P94383	P94383			Yes	Yes
ycgI	1	BSU03120	337562	338158		unknown	244	unknown	O31473	O31473			Yes	Yes
nadE	1	BSU03130	338288	339106		NH3-dependent NAD+ synthetase	272	NH3-dependent NAD+ synthetase	P08164	P08164
tmrB	1	BSU03140	339156	339749		tunicamycin resistance protein	197	tunicamycin resistance protein, ATP-binding membrane protein	P12921	P12921										Yes
aroK	1	BSU03150	340025	340585		shikimate kinase	186	shikimate kinase	P37944	P37944
ycgJ	1	BSU03160	340613	341374		unknown	228	similar to predicted S-adenosylmethionine-dependent methyltransferase	O31474	O31474
ycgK	1	BSU03170	341492	342466		transcriptional regulator ([SW|LysR family])	324	similar to transcriptional regulator ([SW|LysR family])	P94387	P94387
cah	1	BSU03180	342538	343494		cephalosporin C deacetylase)	318	cephalosporin C deacetylase	P94388	P94388
ycgL	1	BSU03190	343578	344360		unknown	260	unknown	P94389	P94389			Yes	Yes
putB	1	BSU03200	344551	345462		proline dehydrogenase (L-proline, NAD)	303	proline dehydrogenase (L-proline, NAD)	P94390	P94390
putC	1	BSU03210	345479	347026		1-pyrroline-5-carboxylate dehydrogenase	515	1-pyrroline-5-carboxylate dehydrogenase	P94391	P94391
putP	1	BSU03220	347150	348571		high affinity proline permease	449	high affinity proline permease	P94392	P94392
putR	2	BSU03230	348724	349959		transcriptional activator ([SW|PucR family])	411	transcriptional activator of the proline utilization operon [[gene|putB]]-[[gene|putC]]-[[gene|putP]]	P94393	P94393
ycgQ	1	BSU03240	349996	350853		unknown	285	unknown	P94394	P94394
ycgR	1	BSU03250	350858	351742		unknown	294	unknown	P94395	P94395
ycgS	1	BSU03260	351842	352696		unknown	284	similar to aromatic hydrocarbon catabolism	P94396	P94396
ycgT	1	BSU03270	352858	353868		NADPH:ferredoxin oxidoreductase	336	NADPH:ferredoxin oxidoreductase	O31475	O31475
nasF	1	BSU03280	353900	355351		uroporphyrinogen methyltransferase	483	uroporphyrinogen methyltransferase	P42437	P42437
nasE	1	BSU03290	355412	355732		assimilatory nitrite reductase (subunit)	106	assimilatory nitrite reductase (subunit)	P42436	P42436
nasD	1	BSU03300	355764	358181		assimilatory nitrite reductase (subunit)	805	assimilatory nitrite reductase (subunit)	P42435	P42435
nasC	1	BSU03310	358303	360435		nitrate reductase (catalytic subunit)	710	nitrate reductase (catalytic subunit)	P42434	P42434
nasB	1	BSU03320	360442	362757		nitrate reductase (electron transfer subunit)	770	nitrate reductase (electron transfer subunit)	P42433	P42433
nasA	1	BSU03330	362937	364142		nitrate transporter	421	nitrate transporter	P42432	P42432
folE2	1	BSU03340	364259	365173		zinc-independent GTP cyclohydrolase IB	305	GTP cyclohydrolase IB, replaces FolE under conditions of zinc starvation	P94398	P94398
yciB	2	BSU03350	365170	365754		putative L,D-transpeptidase	194	putative L,D-transpeptidase	C0SP99	C0SP99
yczL	12	BSU03359	365850	366035		unknown	61	unknown	C0H3U7	C0H3U7
yciC	1	BSU03360	366063	367256		putative metallochaperone	397	putative metallochaperone	P94400	P94400
yckA	1	BSU03370	367305	367985		unknown	226	similar to amino acid [SW|ABC transporter] (permease)	P42399	P42399
yckB	1	BSU03380	367995	368858		unknown	287	similar to amino acid [SW|ABC transporter] (binding protein)	P42400	P42400
yckC	1	BSU03390	369236	369691		unknown	151	unknown	P42401	P42401			Yes	Yes
yckD	8	BSU03400	369773	370105		unknown	110	unknown	P42402	P42402			Yes	Yes
yckE	1	BSU03410	370259	371692		aryl-Î²-glucosidase	477	aryl-Î²-glucosidase	P42403	P42403
nin	1	BSU03420	371729	372127		inhibitor of the DNA degrading activity of [[protein|NucA]]	132	inhibitor of the DNA degrading activity of [[protein|NucA]]	P12669	P12669	Yes
nucA	1	BSU03430	372154	372597		membrane-associated nuclease	147	membrane-associated nuclease, catalyzes DNA cleavage during transformation	P12667	P12667	Yes
tlpC	1	BSU03440	372771	374492		methyl-accepting chemotaxis protein	573	membrane-bound chemotaxis receptor, methyl-accepting chemotaxis protein	P39209	P39209
hxlB	1	BSU03450	374603	375160		6-phospho-3-hexuloisomerase	185	6-phospho-3-hexuloisomerase	P42404	P42404
hxlA	1	BSU03460	375166	375798		3-hexulose-6-phosphate synthase	210	3-hexulose-6-phosphate synthase	P42405	P42405
hxlR	1	BSU03470	376032	376394		[SW|MarR family|MarR/DUF24 family] transcription activator	120	[SW|MarR family|MarR/DUF24 family] transcription activator of the [[gene|hxlA]]-[[gene|hxlB]] operon	P42406	P42406
srfAA	1	BSU03480	376968	387731		surfactin synthetase / competence	3588	surfactin synthetase / competence	P27206	P27206
srfAB	1	BSU03490	387744	398495		surfactin synthetase / competence	3587	surfactin synthetase / competence	Q04747	Q04747
comS	13	BSU03500	390880	391020		antiadaptor protein (anti-MecA)	46	antiadaptor protein, assembly link between regulatory components of the competence signal transduction pathway	P80355	P80355	Yes
srfAC	1	BSU03510	398532	402359		surfactin synthetase / competence	1274	surfactin synthetase / competence	Q08787	Q08787
srfAD	1	BSU03520	402388	403116		surfactin synthetase / competence	242	surfactin synthetase / competence	Q08788	Q08788
ycxA	1	BSU03530	403217	404443		unknown	409	unknown	Q08791	Q08791
ycxB	8	BSU03540	404458	405015		unknown	185	unknown	Q08793	Q08793
ycxC	1	BSU03550	405069	406007		unknown	312	unknown	Q08794	Q08794										Yes
ycxD	1	BSU03560	406131	407465		unknown	444	similar to transcriptional regulator (MocR/ GabR family)	Q08792	Q08792										Yes
sfp/1	Split gene	BSU03569	407460	407627	Split gene (partner sfp/2)	4-phosphopantetheinyl transferase	55	4-phosphopantetheinyl transferase (surfactin synthetase-activating enzyme), required for production of surfactin, plipastatin and bacillaene, inactive pseudogene in strain 168				Yes
sfp/2	1	BSU03570	407638	408135	Split gene (partner sfp/1)	4-phosphopantetheinyl transferase	165	4-phosphopantetheinyl transferase (surfactin synthetase-activating enzyme), inactive pseudogene in strain 168		P39135		Yes
yczE	1	BSU03580	408240	408887		unknown	215	unknown	O34927	O34927
tcyC	1	BSU03590	409208	409951		cystine [SW|ABC transporter], ATP-binding protein	247	cystine [SW|ABC transporter], ATP-binding protein	P39456	P39456
tcyB	1	BSU03600	409965	410669		cystine [SW|ABC transporter] (permease), membrane protein	234	cystine [SW|ABC transporter] (permease), membrane protein	P42200	P42200
tcyA	1	BSU03610	410656	411462		cystine [SW|ABC transporter] (binding protein)	268	cystine [SW|ABC transporter] (binding protein)	P42199	P42199
bsdA	1	BSU03620	411578	412450		transcriptional activator ([SW|LysR family])	290	transcriptional activator of the [[gene|bsdB]]-[[gene|bsdC]]-[[gene|bsdD]] operon	P94403	P94403
bsdB	1	BSU03630	412540	413154		phenolic acid decarboxylase	204	phenolic acid decarboxylase	P94404	P94404
bsdC	1	BSU03640	413157	414578		phenolic acid decarboxylase	473	phenolic acid decarboxylase	P94405	P94405
bsdD	1	BSU03651	414595	414822		phenolic acid decarboxylase	75	phenolic acid decarboxylase, reversible nonoxidative vanillate/4-hydroxybenzoate decarboxylase subunit	C0H3U9	C0H3U9
yclD	2	BSU03652	414819	415283		putative phenolic acid decarboxylase subunit	154	putative FMN-binding subunit of phenolic acid decarboxylase	C0SPB5	C0SPB5
yclE	1	BSU03660	415350	416195		unknown	281	similar to prolyl aminopeptidase	P94407	P94407
dtpT	1	BSU03670	416235	417713		peptide transporter	492	proton-dependent di- and tripeptide transporter	P94408	P94408
yclG	5	BSU03680	417993	419747		unknown	584	unknown	P94409	P94409
gerKD	10	BSU03690	419763	419984		negative effector of the GerKA-GerKB-GerKC germinant receptor	73	negative effector (D protein) of the GerKA-GerKB-GerKC germinant receptor	O31479	O31479			Yes		Yes
gerKA	1	BSU03700	420110	421744		nutrient receptor	544	nutrient receptor	P49939	P49939			Yes		Yes
gerKC	1	BSU03710	421734	422957		nutrient receptor	407	nutrient receptor	P49941	P49941			Yes		Yes
gerKB	1	BSU03720	422982	424103		nutrient receptor	373	nutrient receptor	P49940	P49940			Yes		Yes
yclH	1	BSU03730	424208	424888		[SW|ABC transporter] (ATP-binding protein)	226	similar to [SW|ABC transporter] (ATP-binding protein)	P94411	P94411										Yes
yclI	1	BSU03740	424904	426364		ABC transporter (membrane protein)	486	similar to ABC transporter (membrane protein)	P94412	P94412										Yes
yclJ	1	BSU03750	426577	427260		two-component response regulator (OmpR family)	227	two-component response regulator (OmpR family), active under anaerobic conditions	P94413	P94413
yclK	1	BSU03760	427247	428668		two-component sensor kinase	473	two-component sensor kinase	P94414	P94414
rapC	1	BSU03770	428831	429979		response regulator aspartate phosphatase	382	response regulator aspartate phosphatase, controls [[protein|ComA ]]activity	P94415	P94415	Yes
phrC	10	BSU03780	429963	430085		phosphatase (RapC) regulator / competence and sporulation stimulating factor (CSF)	40	response regulator aspartate phosphatase (RapC) regulator / competence and sporulation stimulating factor (CSF)	P94416	P94416	Yes
yczM	N/A	BSU03788	430185	430274		unknown	29	putative toxin	C0H3V0	C0H3V0
yczN	N/A	BSU03789	430356	430469		unknown	37	putative toxin	C0H3V1	C0H3V1
thrD	1	BSU03790	430623	431987		aspartokinase III	454	aspartokinase III	P94417	P94417
fpbN	1	BSU03800	432372	433322		petrobactin [SW|ABC transporter] (permease)	316	petrobactin (3.4-catecholate siderophore) [SW|ABC transporter] (permease)	P94418	P94418
fpbO	1	BSU03810	433315	434262		petrobactin [SW|ABC transporter] (permease)	315	petrobactin (3.4-catecholate siderophore) [SW|ABC transporter] (permease)	P94419	P94419
fpbP	1	BSU03820	434256	435014		petrobactin [SW|ABC transporter] (ATP-binding protein)	252	petrobactin (3.4-catecholate siderophore) [SW|ABC transporter] (ATP-binding protein)	P94420	P94420
fpbQ	1	BSU03830	435036	435989		petrobactin [SW|ABC transporter] (binding protein)	317	petrobactin (3.4-catecholate siderophore) [SW|ABC transporter] (binding protein), major component of the secretome	P94421	P94421
ycnB	1	BSU03840	436036	437454		c-di-AMP exporter	472	c-di-AMP exporter	P94422	P94422
ycnC	1	BSU03850	437474	438352		unknown	292	similar to transcriptional regulator ([SW|TetR family])	P94423	P94423
ycnD	1	BSU03860	438516	439265		NADPH-FMN oxidoreductase	249	NADPH-FMN oxidoreductase, delivers reduced FMN to enzymes that require the reduced cofactor for activity	P94424	P94424
ycnE	1	BSU03870	439282	439569		unknown	95	putative monooxygenase	P94425	P94425
yczG	1	BSU03880	439709	440023		unknown	104	similar to transcriptional regulator ([SW|ArsR family])	O31480	O31480
gabR	1	BSU03890	440025	441464		transcription regulator	479	transcription activator of [[gene|gabT]]-[[gene|gabD]], repressor of [[gene|gabR ]]([SW|MocR/ GabR family])	P94426	P94426										Yes
gabT	1	BSU03900	441571	442881		gamma-aminobutyrate transaminase	436	gamma-aminobutyrate transaminase, general stress protein	P94427	P94427
gabD	1	BSU03910	442950	444338		succinate-semialdehyde dehydrogenase (NADP)	462	succinate-semialdehyde dehydrogenase (NADP), general stress protein	P94428	P94428
glcU	1	BSU03920	444461	445324		unknown	287	probable glucose uptake protein	P40420	P40420			Yes	Yes
gdh	1	BSU03930	445344	446129		glucose 1-dehydrogenase (NAD)	261	glucose 1-dehydrogenase (NAD)	P12310	P12310			Yes		Yes
ycnI	1	BSU03940	446174	446788		unknown	204	unknown	P94431	P94431
ycnJ	1	BSU03950	446801	448426		copper transporter	541	copper transporter	C0SP95	C0SP95
ycnK	1	BSU03960	448461	449033		transcription repressor, [SW|DeoR family]	190	copper-responsive transcription repressor of the [[gene|ycnK]]-[[gene|ycnJ]]-[[gene|ycnI]] operon, [SW|DeoR family]	P94433	P94433
ycnL	10	BSU03970	449198	449551		unknown	117	unknown	P94434	P94434
mtlA	1	BSU03981	449724	451160		trigger enzyme	478	trigger enzyme	P42956	P42956
mtlF	1	BSU03982	451185	451616		phosphotransferase system(PTS) mannitol-specific enzyme IIA component	143	phosphotransferase system (PTS) mannitol-specific enzyme IIA component	C0H3V2	C0H3V2
mtlD	1	BSU03990	451618	452739		mannitol-1-phosphate 5-dehydrogenase	366	mannitol-1-phosphate 5-dehydrogenase	P42957	P42957
ycsA	1	BSU04000	452830	453894		putative tartrate dehydrogenase	354	putative tartrate dehydrogenase	P42958	P42958
sipU	1	BSU04010	454029	454592		signal peptidase I	187	signal peptidase I	P42959	P42959
yczH	1	BSU04020	454652	455260		unknown	185	unknown	O31482	O31482
ycsD	1	BSU04030	455346	455738		Î²-hydroxyacyl-ACP dehydratase	130	Î²-hydroxyacyl-(acyl carrier protein) dehydratase	P42961	P42961
yczO	12	BSU04039	455771	455935		unknown	54	unknown	C0H3V3	C0H3V3
ycsE	1	BSU04040	456068	456817		5'-nucleotidase	249	5'-nucleotidase, dephosphorylation of the riboflavin precursor, 5-amino-6-ribitylamino-2,4(1H,3H)-pyrimidinedione 5'-phosphate	P42962	P42962
pxpA	1	BSU04050	457023	457796		subunit of 5-oxoprolinase	257	subunit of ATP-dependent 5-oxoprolinase	P42963	P42963
ycsG	1	BSU04060	457811	459025		unknown	404	similar to branched chain amino acids transporter	P42964	P42964
ycsI	1	BSU04070	459049	459822		unknown	263	unknown	P42966	P42966
pxpB	1	BSU04080	459867	460589		subunit of 5-oxoprolinase, inhibitor of [[protein|KinA]]	240	subunit of ATP-dependent 5-oxoprolinase, inhibitor of [[protein|KinA]], control of the [SW|phosphorelay]	P60495	P60495			Yes	Yes
pxpC	1	BSU04090	460592	461599		subunit of 5-oxoprolinase, antagonist of [SW|KipI]	337	subunit of ATP-dependent 5-oxoprolinase, antagonist of [[protein|PxpB]], control of the [SW|phosphorelay]	Q7WY77	Q7WY77			Yes	Yes
kipR	1	BSU04100	461615	462367		transcriptional regulator	246	transcriptional repressor of the kip operon	P42968	P42968
lipC	2	BSU04110	462431	463072		spore coat phospholipase B	213	spore coat protein, phospholipase implicated in spore germination	P42969	P42969			Yes		Yes
yczI	10	BSU04120	463245	463490		unknown	81	unknown	P42970	P42970
yczJ	1	BSU04130	463496	463783		unknown	95	unknown	O31484	O31484
pbpC	1	BSU04140	463934	465940		penicillin-binding protein 3	668	transpeptidase, penicillin-binding protein 3	P42971	P42971
ycsN	1	BSU04150	466042	466944		unknown	300	similar to aryl-alcohol dehydrogenase	P42972	P42972
mtlR	1	BSU04160	467130	469214		transcriptional activator, PRD-type	694	transcriptional activator of the [[gene|mtlA]]-[[gene|mtlF]]-[[gene|mtlD]] operon	P96574	P96574
ydaB	1	BSU04170	469426	470937		unknown	465	similar to acyl-CoA synthetase (long-chain-fatty-acid--CoA ligase)	P96575	P96575
ydaC	5	BSU04180	470957	471502		unknown	181	similar to N-methyltransferase	P96576	P96576
ydaD	1	BSU04190	471709	472569		unknown	286	general stress protein, similar to alcohol dehydrogenase	P80873	P80873
ydaE	2	BSU04200	472585	473088		lyxose isomerase	167	lyxose isomerase, general stress protein, survival of ethanol stress and low temperatures	P96578	P96578
ydaF	1	BSU04210	473174	473725		unknown	183	similar to acetyltransferase	P96579	P96579
ydaG	1	BSU04220	473803	474225		putative pyridoxamine 5'-phosphate oxidase	140	putative pyridoxamine 5'-phosphate oxidase , general stress protein, required for protection against paraquat stress	P80238	P80238
amj	5	BSU04230	474731	475540		lipid II flippase	269	lipid II flippase, alternative to [[protein|MurJ]]	P96581	P96581
ydzA	2	BSU04240	475584	475874		unknown	96	unknown	O31485	O31485
lrpC	1	BSU04250	476059	476493		DNA-binding and -bending protein	144	sequence-independent DNA-binding and DNA-bending protein (Lrp family), facilitates the formation of higher order protein-DNA complexes	P96582	P96582
topB	1	BSU04260	476558	478741		DNA topoisomerase III	727	DNA topoisomerase III, decatenase	P96583	P96583
ydaJ	8	BSU04270	478944	480032		lipoprotein	362	lipoprotein, may modify the extracellular polysaccharide synthesized by [[protein|YdaL]]-[[protein|YdaM]]-[[protein|YdaN]]	O31486	O31486
ydaK	1	BSU04280	480013	480864		general stress protein	283	general stress protein, may act as c-di-GMP receptor, required for extracellular polysaccharide synthesis by [[protein|YdaL]]-[[protein|YdaM]]-[[protein|YdaN]]	P96585	P96585
ydaL	1	BSU04290	480875	482584		unknown	569	general stress protein, synthesis of extracellular polysaccharide	O31487	O31487
ydaM	1	BSU04300	482577	483839		unknown	420	general stress protein, synthesis of extracellular polysaccharide	P96587	P96587
ydaN	5	BSU04310	483845	485956		unknown	703	general stress protein, synthesis of extracellular polysaccharide	O31488	O31488
kimA	1	BSU04320	486432	488255		high-affinity potassium transporter	607	high-affinity potassium transporter (uptake)	P96589	P96589
mutT	1	BSU04330	488314	488763		antimutator protein	149	antimutator protein	P96590	P96590
ydaP	1	BSU04340	488830	490554		putative pyruvate oxidase	574	general stress protein, required for survival of ethanol stress, putative pyruvate oxidase	P96591	P96591
ydzK	10	BSU04359	490777	491043		unknown	88	unknown	C0H3V4	C0H3V4
mntH	1	BSU04360	491147	492424		manganese transporter (proton symport))	425	manganese transporter (proton symport)	P96593	P96593
ydaS	7	BSU04370	492654	492911		unknown	85	general stress protein	P96594	P96594
ydaT	1	BSU04380	492989	493441		unknown	150	general stress protein, survival of ethanol stress and low temperatures	P96595	P96595
ydbA	1	BSU04390	493559	494377		unknown	272	unknown	P96596	P96596
gsiB	1	BSU04400	494506	494877		general stress protein	123	general stress protein, prevents enzyme inactivation upon freeze-thaw treatments	P26907	P26907
ydbB	1	BSU04410	495009	495350		unknown	113	unknown	P96597	P96597
ydbC	5	BSU04420	495344	495703		unknown	119	unknown	P96598	P96598
ydbD	1	BSU04430	495740	496561		unknown	273	general stress protein, similar to manganese-containing catalase	P80878	P80878
dctB	1	BSU04440	496646	497698		C4-dicarboxylate binding protein	350	C4-dicarboxylate binding protein, co-sensor for DctS	P96600	P96600
dctS	1	BSU04450	497768	499375		two-component sensor kinase	535	two-component sensor kinase, regulation of the dctS-dctR-dctP operon	P96601	P96601
dctR	1	BSU04460	499365	500045		two-component response regulator	226	two-component response regulator, regulation of the [[gene|dctS]]-[[gene|dctR]]-[[gene|dctP ]]operon	P96602	P96602
dctP	1	BSU04470	500166	501431		C4-dicarboxylate transport protein	421	uptake of succinate, fumurate, malate and oxaloacetate via proton symport	P96603	P96603
ydbI	1	BSU04480	501579	502631		unknown	350	unknown	P96604	P96604
ydbJ	1	BSU04490	502908	503834		[SW|ABC transporter] (ATP-binding protein)	308	similar to [SW|ABC transporter] (ATP-binding protein)	P96605	P96605
ydbK	8	BSU04500	503854	504594		[SW|ABC transporter] (membrane protein)	246	similar to [SW|ABC transporter] (membrane protein)	P96606	P96606
ydbL	10	BSU04510	504689	505024		unknown	111	unknown	P96607	P96607
ydbM	1	BSU04520	505152	506297		acyl-CoA dehydrogenase	381	acyl-CoA dehydrogenase	P96608	P96608
fbpB	12	BSU04530	506322	506501		[[protein|Fur]]-regulated basic protein, acts as RNA chaperone for [[protein|FsrA]], response to iron limitation	59	[[protein|Fur]]-regulated basic protein, acts as RNA chaperone for [[protein|FsrA]], response to iron limitation	P96609	P96609
fbpA	12	BSU04536	506455	506619		[[protein|Fur]]-regulated basic protein, acts as RNA chaperone for [[gene|fsrA]]	53	[[protein|Fur]]-regulated basic protein, acts as RNA chaperone for [[gene|fsrA]]		L8ECQ9
ydbO	1	BSU04540	506866	507738		unknown	290	similar to cation efflux system	P96610	P96610
ydbP	1	BSU04550	507753	508073		unknown	106	similar to thioredoxin	P96611	P96611
ddl	1	BSU04560	508248	509312		D-alanine-D-alanine ligase	354	D-alanine-D-alanine ligase	P96612	P96612
murF	1	BSU04570	509384	510757		UDP-N-acetylmuramoyl-L-alanyl-D-glutamyl-meso-2,6- diaminopimeloyl-D-alanyl-D-alanine synthetase	457	UDP-N-acetylmuramoyl-L-alanyl-D-glutamyl-meso-2,6-diaminopimeloyl-D-alanyl-D-alanine synthetase	P96613	P96613
cshA	1	BSU04580	511106	512641		DEAD-box RNA helicase	511	DEAD-box RNA helicase, important for adaptation to low temperatures	P96614	P96614									Yes
ydbS	1	BSU04590	512814	513293		unknown	159	resistence against antimicrobial compounds from B. amyloliquefaciens	P96615	P96615
ydbT	1	BSU04600	513283	514764		unknown	493	resistence against antimicrobial compounds from B. amyloliquefaciens	P96616	P96616
ydcA	1	BSU04610	515016	515615		unknown	199	unknown	P96617	P96617			Yes	Yes
acpS	1	BSU04620	515710	516075		acyl-carrier protein synthase	121	acyl-carrier protein synthase, 4-phosphopantetheine transferase	P96618	P96618
ydcC	1	BSU04630	516241	517257		unknown	373	unknown	P96619	P96619			Yes	Yes
alr	1	BSU04640	517372	518541		alanine racemase	389	alanine racemase	P10725	P10725
ndoAI	8	BSU04650	518657	518938		antitoxin	93	antitoxin, antagonist for EndoA	P96621	P96621									Yes
ndoA	1	BSU04660	518943	519293		mRNA interferase	116	RNAse EndoA, MazF family toxin, UACAU-specific mRNA interferase	P96622	P96622									Yes
rsbR	1	BSU04670	519408	520232		activator of [[protein|RsbT ]]kinase activity, [SW|stressosome] sensor protein	274	[SW|stressosome] sensor protein, control of [[protein|SigB]] activity	P42409	P42409
rsbS	1	BSU04680	520237	520602		scaffold protein of the stressosome, anti-[[protein|RsbT]]	121	part of the [SW|stressosome], control of [[protein|SigB]] activity	P42410	P42410
rsbT	1	BSU04690	520606	521007		PP2C activator, protein serine kinase	133	PP2C activator, protein serine kinase, phosphorylates [[protein|RsbS]] and [[protein|RsbR]], part of the [SW|stressosome]	P42411	P42411
rsbU	1	BSU04700	521019	522026		protein serine phosphatase, environmental PP2C	335	protein serine phosphatase, environmental PP2C, dephosphorylates [[protein|RsbV]]	P40399	P40399
rsbV	1	BSU04710	522088	522417		anti-anti-[[protein|SigB]]	109	antagonist of [[protein|RsbW]], anti-anti-[[protein|SigB]]	P17903	P17903
rsbW	1	BSU04720	522414	522896		anti-[SW|sigma factor], protein serine kinase	160	anti-[SW|sigma factor] to [[protein|SigB]], protein serine kinase, phosphorylates [[protein|RsbV]]	P17904	P17904
sigB	1	BSU04730	522862	523650		[SW|RNA polymerase] [SW|sigma factor] SigB	264	[SW|RNA polymerase] [SW|sigma factor] SigB	P06574	P06574
rsbX	1	BSU04740	523650	524249		protein serine phosphatase, feedback PP2C	199	protein serine phosphatase, feedback PP2C, dephosphorylates RsbS and RsbR	P17906	P17906
ydcF	12	BSU04750	524492	524785		unknown	97	unknown	P96623	P96623
ydcG	1	BSU04760	524782	525222		unknown	146	unknown	P96624	P96624
pamR	1	BSU04770	525206	525649		[SW|MarR family|MarR/DUF24 family] transcription factor	147	[SW|MarR family|MarR/DUF24 family] transcription factor	P96625	P96625
ydcI	1	BSU04780	525743	527902		unknown	719	unknown	O31489	O31489
ydcK	1	BSU04790	528129	528581		unknown	150		P96628	P96628
int	1	BSU04800	529505	530611		integrase	368	integrase	P96629	P96629						Yes		5.2.1. ICEBs9
immA	5	BSU04810	530624	531133		site-specific protease	169	protease, degrades [[protein|ImmR]] at a specific site	P96630	P96630						Yes		5.2.1. ICEBs7
immR	1	BSU04820	531130	531513		transcriptional repressor ([SW|Xre family])	127	transcriptional repressor ([SW|Xre family]), controls expression of genes of the mobile genetic element ICEBs1, induction by the SOS response or the [[protein|RapI]]-[[protein|PhrI]] sensory system	P96631	P96631						Yes		5.2.1. ICEBs8
xis	2	BSU04830	531787	531981		excisionase	64	excisionase	O31490	O31490						Yes		5.2.1. ICEBs13
ydzL	10	BSU04839	531978	532238		unknown	86	unknown	C0H3V5	C0H3V5						Yes		5.2.1. ICEBs25
ydcO	12	BSU04840	532292	532552		unknown	86	unknown	P96632	P96632						Yes		5.2.1. ICEBs14
ydcP	2	BSU04850	532922	533302		helicase processivity factor	126	helicase processivity factor	P96633	P96633						Yes		5.2.1. ICEBs15
ydcQ	1	BSU04860	533338	534780		coupling protein, part of the type IV secretion system for DNA transfer	480	coupling protein, part of the type IV secretion system for DNA transfer	P96634	P96634						Yes		5.2.1. ICEBs16
nicK	2	BSU04870	534773	535831		DNA relaxase, similar to transposon protein	352	DNA relaxase, similar to transposon protein	P96635	P96635						Yes		5.2.1. ICEBs10
ydcS	10	BSU04880	536096	536365		unknown	89	unknown	P96636	P96636						Yes		5.2.1. ICEBs17
ydcT	10	BSU04890	536404	536670		unknown	88	unknown	P96637	P96637						Yes		5.2.1. ICEBs18
yddA	9	BSU04900	536687	536995		unknown	102	unknown	P96638	P96638						Yes		5.2.1. ICEBs19
conB	9	BSU04910	536985	538049		part of the ICEBs1 conjugation machinery	354	part of the ICEBs1 conjugation machinery, required for the localization of ConE to the membrane	O31491	O31491						Yes		5.2.1. ICEBs1
conC	10	BSU04920	538061	538309		part of the ICEBs1 conjugation machinery	82	part of the ICEBs1 conjugation machinery	P96640	P96640						Yes		5.2.1. ICEBs2
conD	9	BSU04930	538322	538846		part of the ICEBs1 conjugation machinery	174	part of the ICEBs1 conjugation machinery	P96641	P96641						Yes		5.2.1. ICEBs3
conE	1	BSU04940	538836	541229		ATPase, part of the type IV secretion system for DNA transfer	831	ATPase, required for conjugation of ICEBs1, part of the type IV secretion system for DNA transfer	P96642	P96642						Yes		5.2.1. ICEBs4
yddF	5	BSU04950	541248	541574		unknown	108	unknown	P96643	P96643						Yes		5.2.1. ICEBs20
conG	6	BSU04960	541578	544025		part of the ICEBs1 conjugation machinery	815	part of the ICEBs1 conjugation machinery	P96644	P96644						Yes		5.2.1. ICEBs5
cwlT	1	BSU04970	544022	545011		cell wall hydrolase	329	cell wall hydrolase, required for conjugation of ICEBs1, part of the type IV secretion system for DNA transfer , C-terminal domain hydrolyzes bond between D-Glu and m-DAP	P96645	P96645						Yes		5.2.1. ICEBs6
yddI	5	BSU04980	545026	545532		unknown	168	unknown	P96646	P96646						Yes		5.2.1. ICEBs21
yddJ	10	BSU04990	545595	545975		unknown	126	unknown	P96647	P96647						Yes		5.2.1. ICEBs22
yddK	5	BSU05000	546166	546966		unknown	266	unknown	P96648	P96648						Yes		5.2.1. ICEBs23
rapI	2	BSU05010	547306	548481		response regulator aspartate phosphatase	391	response regulator aspartate phosphatase, antagonist of ImmR	P96649	P96649						Yes		5.2.1. ICEBs12
phrI	15	BSU05020	548438	548557		phosphatase (RapI) regulator	39	response regulator aspartate phosphatase (RapI) regulator	O31492	O31492						Yes		5.2.1. ICEBs11
yddM	5	BSU05030	548710	549651		unknown	313	unknown	P96650	P96650						Yes		5.2.1. ICEBs24
yddN	1	BSU05040	550240	551259		unknown	339	similar to alkanal monooxygenase	P96651	P96651
lrpA	1	BSU05050	551519	551929		transcription regulator (Lrp family)	136	transcriptional regulator (Lrp family) involved in repression of [[gene|glyA]] transcription and [[protein|KinB]]-dependent [SW|sporulation]	P96652	P96652
lrpB	1	BSU05060	552052	552501		transcription regulator ([SW|Lrp family])	149	transcriptional regulator ([SW|Lrp family]) involved in repression of [[gene|glyA]] transcription and [[protein|KinB]]-dependent [SW|sporulation]	P96653	P96653										Yes
yddQ	1	BSU05070	552616	553158		unknown	180	similar to isochorismatase	P96654	P96654
yddR	1	BSU05080	553711	554475		unknown	254	similar to isothiocyanate hydrolase	P96655	P96655
yddS	1	BSU05090	554669	555979		unknown	436	similar to metabolite transport protein	P96656	P96656										Yes
ydzM	12	BSU05099	556562	556738		unknown	58	unknown	Q9K3A9	Q9K3A9
yddT	10	BSU05100	556763	557449		unknown	228	unknown	P96657	P96657
ydzN	12	BSU05109	557873	558058		unknown	61	unknown	C0H3V7	C0H3V7
ydeA	1	BSU05110	558408	559001		glyoxalase III-like enzyme	197	glyoxalase III-like enzyme	P96658	P96658
cspC	1	BSU05120	559264	559464		cold shock protein	66	cold shock protein	P39158	P39158									Yes
ydeB	1	BSU05130	560151	560612		unknown	153	similar to transcriptional regulator	P96659	P96659
ydzE	1	BSU05140	561180	561416		unknown	78	unknown	O31493	O31493
ydeC	1	BSU05150	561514	562389		unknown	291	similar to transcription factor (AraC family)	P96660	P96660
ydeD	1	BSU05160	562502	563461		unknown	319	unknown	P96661	P96661										Yes
ydeE	1	BSU05170	563614	564486		unknown	290	similar to transcription factor (AraC family)	P96662	P96662
ydeF	1	BSU05180	564704	566101		unknown	465	similar to transcriptional regulator ([SW|MocR/ GabR family])	P96663	P96663
ydeG	1	BSU05190	566211	567503		unknown	430	similar to metabolite transport protein	P96664	P96664										Yes
ydeH	9	BSU05200	567662	568108		unknown	148	unknown	P96665	P96665
ydeI	1	BSU05210	568345	568938		unknown	197	unknown	P96666	P96666
ydeJ	8	BSU05220	569290	569949		unknown	219	unknown	P96667	P96667
ydeK	2	BSU05230	570371	571234		unknown	287	unknown	P96668	P96668
ydeL	1	BSU05240	571389	572780		unknown	463	similar to transcriptional regulator ([SW|MocR/ GabR family])	P96669	P96669										Yes
ydeM	1	BSU05250	572974	573399		unknown	141	similar to dehydratase	P96670	P96670
ydeN	1	BSU05260	573452	574024		unknown	190	unknown	P96671	P96671
ydzF	1	BSU05270	574106	574435		[SW|MarR family|MarR/DUF24 family] transcription regulator	109	[SW|MarR family|MarR/DUF24 family] transcription regulator	O31494	O31494
ydeO	1	BSU05280	574690	575562		unknown	290	unknown	P96672	P96672
ydeP	1	BSU05290	575712	576098		[SW|MarR family|MarR/DUF24 family] transcription regulator	128	[SW|MarR family|MarR/DUF24 family] transcription regulator	P96673	P96673
ydeQ	1	BSU05300	576209	576802		unknown	197	similar to NAD(P)H oxidoreductase	P96674	P96674
ydeR	1	BSU05310	576946	578133		unknown	395	similar to antibiotic resistance protein	P96675	P96675										Yes
ydeS	1	BSU05320	578337	578933		unknown	198	similar to transcriptional regulator ([SW|TetR family])	P96676	P96676
ydzO	10	BSU05329	579047	579232		unknown	61	unknown	C0H3V9	C0H3V9
aseR	1	BSU05330	579541	579876		transcriptional repressor ([SW|ArsR family])	111	transcriptional repressor of the [SW|ArsR family], of [[gene|aseA]] and [[gene|aseR]]	P96677	P96677
aseA	1	BSU05340	579889	581196		As(III) efflux pump	435	As(III) efflux pump	P96678	P96678
ydzS/1	Not in Uniprot	BSU05343	581228	581329	Split gene (partners ydzS/2)	unknown	33	part of the ydzS pseudogene
ydzS/2	Split gene, Not in Uniprot	BSU05344	581341	581454	Split gene (partners ydzS/1)	unknown	37	part of the ydzS pseudogene
ydfB	1	BSU05350	581694	582479		unknown	261	similar to antibiotic resistance protein	P96679	P96679
ydfC	1	BSU05360	582536	583456		unknown	306	unknown	P96680	P96680										Yes
ydfD	1	BSU05370	583589	585037		unknown	482	similar to transcriptional regulator (MocR/ GabR family)	P96681	P96681										Yes
ydfE	1	BSU05380	585155	585778		unknown	207	unknown	P96682	P96682
ydfF	1	BSU05390	585868	586548		unknown	226	similar to transcriptional regulator (ArsR family)	P96683	P96683
ydfG	1	BSU05400	586628	587071		unknown	147	unknown	P96684	P96684
ydzP	12	BSU05408	587157	587336		unknown	59	unknown	C0H3W0	C0H3W0										Yes
ydzQ	12	BSU05409	587333	587476		unknown	47	unknown	C0H3W1	C0H3W1										Yes
ydfH	1	BSU05410	587744	588967		two-component sensor kinase (NarL family)	407	two-component sensor kinase, control of ydfJ expression	P96685	P96685
ydfI	1	BSU05420	588960	589601		two-component response regulator	213	two-component response regulator, control of [[gene|ydfJ ]]expression	P96686	P96686
ydfJ	1	BSU05430	589717	591891		unknown	724	similar to antibiotic transport-associated protein	P96687	P96687										Yes
nap	1	BSU05440	592303	593205		carboxylesterase NA	300	carboxylesterase NA	P96688	P96688
ydfK	1	BSU05450	593407	594096		unknown	229	unknown	P96689	P96689										Yes
ydfL	1	BSU05460	594186	594998		unknown	270	similar to multidrug-efflux transporter regulator (MerR family)	P96690	P96690
ydfM	1	BSU05470	595109	596002		manganese (II) efflux pump	297	primary manganese (II) efflux pump	C0SP78	C0SP78
mhqN	1	BSU05480	596478	597098		unknown	206	similar to NAD(P)H nitroreductase	P96692	P96692
mhqO	1	BSU05490	597114	598052		hydroquinone-specific dioxygenase	312	hydroquinone-specific dioxygenase, confers resistence to methyl-hydroxyquinone	P96693	P96693
mhqP	1	BSU05500	598154	598543		unknown	129	may be involved in protection against methyl-hydroquinone	P96694	P96694
ydfQ	1	BSU05510	598729	599067		unknown	112	similar to thioredoxin	P96695	P96695
ydzH	10	BSU05520	599107	599343		unknown	78	unknown	O31496	O31496			Yes	Yes
ydzR	10	BSU05529	599875	600105		unknown	76	unknown	C0H3W2	C0H3W2			Yes	Yes
ydfR	1	BSU05530	600229	600906		unknown	225	unknown	P96696	P96696			Yes	Yes
ydfS	1	BSU05540	601019	601726		unknown	235	unknown	P96697	P96697			Yes	Yes
cotP	8	BSU05550	601741	602172		inner spore coat protein	143	inner spore coat protein	P96698	P96698
ydgA	10	BSU05560	602185	602427		unknown	80	unknown	P96699	P96699			Yes	Yes
ydgB	10	BSU05570	602441	602713		unknown	90	unknown	P96700	P96700			Yes	Yes
ydgC	1	BSU05580	603012	603599		unknown	195	unknown	P96701	P96701
ydgD	5	BSU05590	603596	603940		unknown	114	unknown	P96702	P96702
ydgE	1	BSU05600	604103	604576		unknown	157	unknown	P96703	P96703
vmlR	1	BSU05610	604736	606379		antibiotic efflux [SW|ABC transporter] (ATP-binding protein)	547	[SW|ABC transporter] (ATP-binding protein), efflux of antibiotics (virginiamycin M, lincomycin)	P39115	P39115
ydgF	1	BSU05620	606699	608075		unknown	458	similar to amino acid permease	P96704	P96704
bstG	1	BSU05630	608246	608764		bacillithiol S-transferase, nuclease inhibitor	172	bacillithiol S-transferase, nuclease inhibitor	Q02886	Q02886
ydgG	1	BSU05640	608933	609391		unknown	152	similar to transcriptional regulator (MarR family)	P96705	P96705
ydgH	1	BSU05650	609388	612045		unknown	885	similar to transporter	P96706	P96706
ydgI	1	BSU05660	612191	612820		unknown	209	similar to NADH dehydrogenase	P96707	P96707
ydgJ	1	BSU05670	612836	613330		unknown	164	similar to transcriptional regulator (MarR family)	P96708	P96708
ydgK	1	BSU05680	613641	614849		unknown	402	similar to bicyclomycin resistance protein	P96709	P96709
ydhB	1	BSU05690	614885	615622		unknown	259	unknown	O05493	O05493
ydhC	1	BSU05700	615871	616545		transcriptional regulator (GntR family)	224	similar to transcriptional regulator (GntR family)	O05494	O05494
ydhD	1	BSU05710	616672	617934		spore coat glycosylase	439	spore coat peptidoglycan hydrolase	O05495	O05495
ydhE	1	BSU05720	618095	619282		unknown	381	similar to macrolide glycosyltransferase	O05496	O05496
ydhF	10	BSU05730	619321	620031		unknown	236	unknown	O05497	O05497			Yes	Yes
phoB	1	BSU05740	620097	621485		alkaline phosphatase III, heptaprenylglyceryl phosphate processing phosphatase	462	alkaline phosphatase III, heptaprenylglyceryl phosphate processing phosphatase	P19405	P19405			Yes	Yes
fra	1	BSU05750	621847	622218		frataxin-like protein	123	frataxin-like protein, required for the biosynthesis of iron-sulfur clusters, intracellular carrier to provide iron for the ferrochelatase HemH	Q797E6	Q797E6
ydhH	10	BSU05760	622293	622790		unknown	165	unknown	O05500	O05500
ydhI	1	BSU05770	622808	623290		unknown	160	unknown	O05501	O05501
ydhJ	1	BSU05780	623373	624350		unknown	325	unknown	O05502	O05502
ydhK	5	BSU05790	624492	625109		unknown	205	general stress protein, survival of ethanol and paraquat stresses	O05503	O05503
pbuE	1	BSU05800	625125	626291		putative hypoxanthine exporter	388	putative hypoxanthine exporter	Q797E3	Q797E3
gmuB	1	BSU05810	626622	626933		glucomannan-specific phosphotransferase system EIIB component	103	glucomannan-specific phosphotransferase system, EIIB component of the PTS	O05505	O05505
gmuA	1	BSU05820	626933	627265		glucomannan-specific phosphotransferase system, EIIA component	110	glucomannan-specific phosphotransferase system, EIIA component of the PTS	O05506	O05506
gmuC	1	BSU05830	627284	628612		glucomannan-specific phosphotransferase system, EIIC component	442	glucomannan-specific phosphotransferase system, EIIC component of the PTS	O05507	O05507
gmuD	1	BSU05840	628630	630027		phospho-beta-mannosidase	465	phospho-beta-mannosidase	O05508	O05508
gmuR	1	BSU05850	630170	630883		transcriptional repressor (GntR family)	237	transcriptional repressor (GntR family) of the gmuB-gmuA-gmuC-gmuD-gmuR-gmuE-gmuF-gmuG operon	O05509	O05509
gmuE	1	BSU05860	630912	631811		mannose kinase	299	mannose kinase	O05510	O05510
gmuF	1	BSU05870	631808	632755		mannose-6-P-isomerase	315	mannose-6-P-isomerase	O05511	O05511
gmuG	1	BSU05880	632774	633862		beta-1,4-mannanase	362	beta-1,4-mannanase	O05512	O05512
ydhU/1	Not in Uniprot	BSU05890	633923	634651	Split gene (partners ydhU/2)	unknown	242	similar to Mn catalase, inactive pseudogene in strain 168
ydhU/2	Split gene, Not in Uniprot	BSU05899	634651	634776	Split gene (partners ydhU/1)	unknown	41	similar to Mn catalase, inactive pseudogene in strain 168
thiL	1	BSU05900	640662	641639		thiamine-monophosphate kinase	325	thiamine-monophosphate kinase	O05514	O05514
tsaE	1	BSU05910	641654	642130		protein kinase involved in tRNA modification	158	protein kinase, required for threonyl carbamoyl adenosine (t6A) modification of tRNAs that pair with ANN codons in mRNA	O05515	O05515
tsaB	1	BSU05920	642111	642800		tRNA modification enzyme	229	required for threonyl carbamoyl adenosine (t6A) modification of tRNAs that pair with ANN codons in mRNA	O05516	O05516
ydiD	1	BSU05930	642810	643265		unknown	151	similar to to ribosomal-protein-alanine N-acetyltransferase	O05517	O05517
tsaD	1	BSU05940	643258	644298		tRNA modification enzyme	346	required for threonyl carbamoyl adenosine (t6A) modification of tRNAs that pair with ANN codons in mRNA (together with TsaC), universally conserved protein	O05518	O05518
ydiF	1	BSU05950	644528	646456		[SW|ABC transporter] (ATP-binding protein)	642	similar to [SW|ABC transporter] (ATP-binding protein)	O05519	O05519
ydiG	1	BSU05960	646582	647094		molybdenum cofactor biosynthesis protein	170	molybdenum cofactor biosynthesis protein	O05520	O05520
rex	1	BSU05970	647091	647738		transcriptional repressor	215	transcriptional repressor of anaerobically expressed genes involved in anaerobic respiration and fermentation	O05521	O05521
tatAY	8	BSU05980	647760	647933		component of the twin-arginine translocation pathway	57	component of the [[protein|TatAY]]-[[protein|TatCY]] twin-arginine translocase	O05522	O05522
tatCY	1	BSU05990	647940	648704		component of the twin-arginine translocation pathway	254	component of the TatAY-TatCY twin-arginine translocase	O05523	O05523
ydiK	10	BSU06000	648742	648933		unknown	63	unknown	O05524	O05524
ydiL	1	BSU06010	648930	649664		unknown	244	unknown	O05525	O05525
groES	1	BSU06020	649903	650187		chaperonin	94	chaperonin, universally conserved protein	P28599	P28599
groEL	1	BSU06030	650234	651868		chaperonin, co-repressor for [[protein|HrcA]]	544	chaperonin and co-repressor for [[protein|HrcA]]	P28598	P28598
ydzT/1	Not in Uniprot	BSU06033	651977	652084	Split gene (partners ydzT/2,3,4,5)	unknown	35	putative integrase (fragment), C-terminal part of YdzT								Yes	5.1.5. Prophage 3
ydzT/2	Split gene, Not in Uniprot	BSU06034	652087	652245	Split gene (partners ydzT/1,3,4,5)	unknown	52	putative integrase (fragment), internal part of YdzT								Yes	5.1.5. Prophage 3
ydzT/3	Split gene, Not in Uniprot	BSU06036	652290	652418	Split gene (partners ydzT/1,2,4,5)	unknown	42	putative integrase (fragment), internal part of YdzT								Yes	5.1.5. Prophage 3			Yes
ydzT/4	Split gene, Not in Uniprot	BSU06037	652511	652720	Split gene (partners ydzT/1,2,3,5)	unknown	69	putative integrase (fragment), internal part of YdzT								Yes	5.1.5. Prophage 3			Yes
ydzT/5	Split gene, Not in Uniprot	BSU06038	652713	653018	Split gene (partners ydzT/1,2,3,4)	unknown	101	putative integrase (fragment), N-terminal part of YdzT								Yes	5.1.5. Prophage 3			Yes
ydiM	5	BSU06040	653432	653812		unknown	126	unknown	O34672	O34672						Yes	5.1.5. Prophage 3
ydzU	12	BSU06048	654071	654343		unknown	90	unknown	C0H3W7	C0H3W7						Yes	5.1.5. Prophage 3
ydzV	Not in Uniprot	BSU06049	654333	654692		unknown	119	unknown, fragment of putative phage terminase								Yes	5.1.5. Prophage 3
ydiO	1	BSU06060	655223	656506		unknown	427	similar to DNA-3-methyladenine glycosidase II	O34939	O34939						Yes	5.1.5. Prophage 3
ydiP	1	BSU06070	656528	657697		unknown	389	similar to DNA-3-methyladenine glycosidase II	O34680	O34680						Yes	5.1.5. Prophage 3
ydzW/1	Not in Uniprot	BSU06073	657793	658062	Split gene (partners ydzW/2,3,4,5,6,7)	unknown	89	putative phosphomannomutase, C-terminal part of YdzW								Yes	5.1.5. Prophage 3
ydzW/2	Split gene, Not in Uniprot	BSU06074	658061	658189	Split gene (partners ydzW/1,3,4,5,6,7)	unknown	42	putative phosphomannomutase, internal part of YdzW								Yes	5.1.5. Prophage 3
ydzW/3	Split gene, Not in Uniprot	BSU06076	658189	658605	Split gene (partners ydzW/1,2,4,5,6,7)	unknown	138	putative phosphomannomutase, internal part of YdzW								Yes	5.1.5. Prophage 3
ydzW/4	Split gene, Not in Uniprot	BSU06077	658615	658758	Split gene (partners ydzW/1,2,3,5,6,7)	unknown	47	putative phosphomannomutase, internal part of YdzW								Yes	5.1.5. Prophage 3
ydzW/5	Split gene, Not in Uniprot	BSU06078	658813	659010	Split gene (partners ydzW/1,2,3,4,6,7)	unknown	65	putative phosphomannomutase, internal part of YdzW								Yes	5.1.5. Prophage 3
ydzW/6	Split gene, Not in Uniprot	BSU06079	659010	659129	Split gene (partners ydzW/1,2,3,4,5,7)	unknown	39	putative phosphomannomutase, internal part of YdzW								Yes	5.1.5. Prophage 3
ydzW/7	Split gene, Not in Uniprot	BSU06083	659129	659221	Split gene (partners ydzW/1,2,3,4,5,6)	unknown	30	putative phosphomannomutase, N-terminal part of YdzW								Yes	5.1.5. Prophage 3
ydiR	8	BSU06090	659623	660564		unknown	313	component of the BsuM DNA restriction system	O35025	O35025						Yes	5.1.5. Prophage 3
ydiS	1	BSU06100	660596	661627		unknown	343	component of the BsuM DNA restriction system	O34885	O34885						Yes	5.1.5. Prophage 3
ydjA	2	BSU06110	661630	663027		unknown	465	component of the BsuM DNA restriction system	O34303	O34303						Yes	5.1.5. Prophage 3
ydjB	11	BSU06120	663601	663936		unknown	111	unknown	O34778	O34778						Yes	5.1.5. Prophage 3
ydjC	5	BSU06130	664319	664669		unknown	116	unknown	O34715	O34715						Yes	5.1.5. Prophage 3
gutR	1	BSU06140	664775	667264		transcription activator	829	transcription activator of the gutB-gutP operon	P39143	P39143
gutB	1	BSU06150	667466	668527		D-sorbitol dehydrogenase	353	D-sorbitol dehydrogenase	Q06004	Q06004
gutP	1	BSU06160	668601	669992		glucitol permease	463	glucitol permease	O34368	O34368
fruC	1	BSU06170	670087	671049		fructokinase	320	fructokinase	O34768	O34768
pspA	1	BSU06180	671245	671928		unknown	227	phage shock protein A homolog	P54617	P54617
ydjG	1	BSU06190	671994	673019		unknown	341	unknown	O34434	O34434
ydjH	5	BSU06200	673019	673783		unknown	254	unknown	O35004	O35004
ydjI	1	BSU06210	673814	674785		unknown	323	unknown	O34789	O34789
ydjJ	1	BSU06220	674832	675857		unknown	341	unknown	O34733	O34733
iolT	1	BSU06230	676442	677863		major transporter for inositol	473	major transporter for inositol	O34718	O34718
bdhA	1	BSU06240	677911	678951		acetoine/ butanediol dehydrogenase	346	acetoine/ butanediol dehydrogenase	O34788	O34788
ydjM	10	BSU06250	679390	679761		unknown	123	member of the WalR regulon	P40775	P40775
ydjN	8	BSU06260	679827	680873		unknown	348	unknown	O34353	O34353
ydzJ	12	BSU06269	680907	681065		unknown	52	unknown	O24817	O24817
ydjO	9	BSU06270	681255	681464		unknown	69	unknown	O34759	O34759
ydjP	1	BSU06280	681547	682362		unknown	271	similar to chloroperoxydase	O34592	O34592			Yes	Yes
yeaA	2	BSU06290	682375	683364		unknown	329	unknown	O34803	O34803			Yes	Yes
cotA	1	BSU06300	683462	685003		laccase, bilirubin oxidase	513	laccase, bilirubin oxidase, spore coat protein (outer)	P07788	P07788
gabP	1	BSU06310	685155	686564		gamma-amino butyric acid permease	469	gamma-amino butyric acid permease and minor proline permease	P46349	P46349
ydzX	12	BSU06319	686602	686889		unknown	95	unknown	C0H3X2	C0H3X2										Yes
yeaB	1	BSU06320	686962	687834		manganese (II) efflux pump	290	secondary manganese (II) efflux pump	P46348	P46348
yeaC	1	BSU06330	688184	689146		unknown	320	unknown	P94474	P94474
yeaD	1	BSU06340	689146	690342		unknown	270	unknown	P94475	P94475
yebA	1	BSU06350	690364	692577		unknown	655	unknown	P94476	P94476
guaA	1	BSU06360	692740	694281		GMP synthetase (glutamine-hydrolysing)	513	GMP synthetase (glutamine-hydrolysing)	P29727	P29727
pbuG	1	BSU06370	694662	695984		hypoxanthin/ guanine permease	440	hypoxanthin/ guanine permease	O34987	O34987
yebC	10	BSU06380	696195	696998		unknown	267	unknown	O34341	O34341
yebD	12	BSU06390	697157	697324		unknown	97	unknown	O34904	O34904
yebE	1	BSU06400	697538	698092		unknown	184	unknown	O34624	O34624
yebG	10	BSU06410	698092	698289		unknown	65	unknown	O34700	O34700
purE	1	BSU06420	698612	699100		phosphoribosylaminoimidazole carboxylase (ATP-dependent)	162	phosphoribosylaminoimidazole carboxylase (ATP-dependent)	P12044	P12044
purK	1	BSU06430	699093	700235		phosphoribosylaminoimidazole carboxylase (ATP-dependent)	379	phosphoribosylaminoimidazole carboxylase (ATP-dependent)	P12045	P12045
purB	1	BSU06440	700232	701527		adenylsuccinate lyase	431	adenylsuccinate lyase	P12047	P12047
purC	1	BSU06450	701601	702326		phosphoribosylaminoimidazole succinocarboxamide synthase	241	phosphoribosylaminoimidazole succinocarboxamide synthase	P12046	P12046
purS	1	BSU06460	702319	702573		phosphoribosylformylglycinamidine synthase	84	phosphoribosylformylglycinamidine synthase	P12049	P12049
purQ	1	BSU06470	702570	703253		phosphoribosylformylglycinamidine synthase	227	phosphoribosylformylglycinamidine synthase	P12041	P12041
purL	1	BSU06480	703237	705465		phosphoribosylformylglycinamidine synthase	742	phosphoribosylformylglycinamidine synthase	P12042	P12042
purF	1	BSU06490	705441	706871		glutamine phosphoribosyldiphosphate amidotransferase	476	glutamine phosphoribosyldiphosphate amidotransferase	P00497	P00497
purM	1	BSU06500	706973	708013		phosphoribosylaminoimidazole synthetase	346	phosphoribosylaminoimidazole synthetase	P12043	P12043
purN	1	BSU06510	708010	708597		phosphoribosylglycinamide formyltransferase	195	phosphoribosylglycinamide formyltransferase, irreversible	P12040	P12040
purH	1	BSU06520	708594	710132		phosphoribosylaminoimidazole carboxamide formyltransferaseand inosine-monophosphate cyclohydrolase	512	phosphoribosylaminoimidazole carboxamide formyltransferase	P12048	P12048
purD	1	BSU06530	710148	711416		phosphoribosylglycinamide synthetase	422	phosphoribosylglycinamide synthetase	P12039	P12039
yezC	1	BSU06540	711456	711875		unknown	85	similar to transcriptional regulator (Lrp family)	O31497	O31497
yecA	1	BSU06550	712019	713293		unknown	463	similar to L-methionine and branched chain amino acids exporter	O34560	O34560										Yes
yezF	8	BSU06559	713308	713535		unknown	75	unknown	C0H3X3	C0H3X3			Yes	Yes
yerA	1	BSU06560	713664	715406		unknown	580	similar to adenine desaminase	O34909	O34909
yerB	1	BSU06570	715433	716428		unknown	331	[[protein|PcrA ]]interaction protein	O34968	O34968						Yes		5.2.2. Additional genes	Yes
yerC	1	BSU06580	716431	716745		unknown	104	similar to Trp repressor of <i>S. aureus</i>	Q7BVT7	Q7BVT7
yerD	1	BSU06590	716780	718357		unknown	525	general stress protein, similar to glutamate synthase (ferredoxin), required for protection against paraquat stress	O34849	O34849
pcrB	1	BSU06600	718622	719308		heptaprenylglyceryl phosphate synthase	228	heptaprenylglyceryl phosphate synthase	O34790	O34790
pcrA	1	BSU06610	719370	721589		ATP-dependent DNA helicase	739	ATP-dependent DNA helicase, facilitates unwinding of ICEBs1 DNA for horizontal transfer	O34580	O34580						Yes		5.2.2. Additional genes
ligA	1	BSU06620	721613	723619		DNA ligase (NAD-dependent)	668	DNA ligase (NAD-dependent)	O31498	O31498
yerH	2	BSU06630	723635	724825		unknown	396	unknown	O34629	O34629
yerI	1	BSU06640	724987	725997		unknown	336	unknown	O34640	O34640
sapB	1	BSU06650	726035	726733		unknown	232	a specific mutant activates alkaline phosphatase during sporulation independently of SigF and SigE	Q45514	Q45514
opuE	1	BSU06660	726840	728318		proline transporter	492	proline transporter	O06493	O06493
gatC	1	BSU06670	728732	729022		glutamyl-tRNA(Gln) amidotransferase (subunit C)	96	production of glutamyl-tRNA(Gln)	O06492	O06492
gatA	1	BSU06680	729038	730495		glutamyl-tRNA(Gln) amidotransferase subunit A	485	production of glutamyl-tRNA(Gln)	O06491	O06491
gatB	1	BSU06690	730509	731939		glutamyl-tRNA(Gln) amidotransferase (sununit B)	476	production of glutamyl-tRNA(Gln)	O30509	O30509
yerO	1	BSU06700	731954	732823		unknown	289	similar to transcriptional regulator (TetR family)	O31500	O31500
swrC	1	BSU06710	732916	736113		unknown	1065	similar to acriflavin resistance protein	O31501	O31501
dgkB	1	BSU06720	736436	737347		diacylglycerol kinase	303	diacylglycerol kinase	O31502	O31502
rlmCD	1	BSU06730	737603	738982		rRNA methyltransferase	459	rRNA methyltransferase	O31503	O31503
yefB	2	BSU06740	738995	739897		unknown	300	similar to site-specific recombinase	O34574	O34574										Yes
yefC	1	BSU06750	739878	740213		unknown	125	similar to resolvase	O35034	O35034
yeeA	1	BSU06760	740288	742927		unknown	879	unknown	O31504	O31504
yeeB	1	BSU06770	742939	744738		unknown	598	unknown	O34469	O34469
yeeC	1	BSU06780	744851	745999		unknown	382	unknown	O34352	O34352
yeeD	5	BSU06790	746261	746566		unknown	101	unknown	O34950	O34950
yezA	3	BSU06800	746633	746839		unknown	68	unknown	O31505	O31505
yezG	5	BSU06811	747079	747534		putative antitoxin	151	putative antitoxin	C0H3X4	C0H3X4
yeeF	1	BSU06812	747554	749563		putative toxin	669	putative toxin		O31506
yeeG	8	BSU06820	749775	750797		unknown	365	unknown	O31507	O31507										Yes
rapH	1	BSU06830	750959	752089		response regulator aspartate phosphatase	431	response regulator aspartate phosphatase, dephosphorylates Spo0F-P, control of the phosphorelay, control of ComA activity	P40771	Q59HN8			Yes	Yes
phrH	10	BSU06839	752079	752252		secreted regulator of the activity of phosphatase [[protein|RapH]]	57	secreted regulator of the activity of phosphatase [[protein|RapH]]	Q59HN7	Q59HN7			Yes	Yes
yeeI	1	BSU06840	752412	753131		unknown	239	unknown	O31509	O31509
yeeK	N/A	BSU06850	753265	753702		spore coat protein	145	inner spore coat protein	O31510	O31510
yezE	1	BSU06860	753817	754401		unknown	194	similar to transcriptional regulator (TetR family)	Q7WY76	Q7WY76
yesE	1	BSU06870	754480	754923		unknown	147	unknown	O31511	O31511										Yes
yesF	1	BSU06880	754920	755780		unknown	286	unknown	O31512	O31512										Yes
cotJA	8	BSU06890	755907	756155		unknown	82	polypeptide composition of the spore coat	Q45536	Q45536
cotJB	2	BSU06900	756139	756402		unknown	100	polypeptide composition of the spore coat	Q45537	Q45537
cotJC	1	BSU06910	756417	756986		putative manganese catalase	189	polypeptide composition of the spore coat, may protect against oxidative stress	Q45538	Q45538
yesJ	1	BSU06920	757111	757653		unknown	180	unknown	O31513	O31513			Yes	Yes
yesK	11	BSU06930	757676	757978		unknown	129	unknown	O31514	O31514			Yes	Yes
yesL	1	BSU06940	758093	758722		unknown	209	unknown	O31515	O31515
yesM	1	BSU06950	758719	760452		two-component sensor kinase	577	two-component sensor kinase	O31516	O31516
yesN	1	BSU06960	760452	761558		two-component response regulator	368	two-component response regulator	O31517	O31517
rhiL	1	BSU06970	761662	762945		rhamnose oligosaccharide [SW|ABC transporter]	412	[SW|ABC transporter] (sugar-binding protein) for rhamnose oligosaccharides	O31518	O31518										Yes
rhiF	1	BSU06980	762942	763871		rhamnose oligosaccharide [SW|ABC transporter]	309	[SW|ABC transporter] (membrane protein) for rhamnose oligosaccharides	O31519	O31519										Yes
rhiG	1	BSU06990	763875	764765		rhamnose oligosaccharide [SW|ABC transporter]	296	[SW|ABC transporter] (membrane protein) for rhamnose oligosaccharides	O31520	O31520										Yes
rhiN	1	BSU07000	764781	765815		galacturonyl hydrolase, catalyses intracellular degradation of disaccharides generated by [[protein|YesX]]	344	galacturonyl hydrolase, catalyses intracellular degradation of disaccharides generated by [[protein|YesX]]	O31521	O31521										Yes
rhgR	1	BSU07010	765838	768123		transcriptional activator of the rhamnogalacturonan operon	761	transcriptional activator (AraC family) of the rhamnogalacturonan operon	O31522	O31522										Yes
yesT	1	BSU07020	768137	768835		rhamnogalacturonan esterase	232	rhamnogalacturonan acetylesterase	O31523	O31523										Yes
yesU	1	BSU07030	768828	769490		unknown	220	unknown	O31524	O31524										Yes
yesV	1	BSU07040	769487	770113		unknown	208	unknown	O31525	O31525										Yes
yesW	1	BSU07050	770234	772096		rhamnogalacturonan lyase, generates oligosaccharides	620	rhamnogalacturonan lyase, generates oligosaccharides	O31526	O31526										Yes
yesX	1	BSU07060	772142	773980		rhamnogalacturonan lyase, degrades oligo- to disaccharides	612	rhamnogalacturonanlyase, degrades oligo- to disaccharides	O31527	O31527										Yes
yesY	1	BSU07070	774138	774791		unknown	217	similar to rhamnogalacturonan acetylesterase	O31528	O31528										Yes
yesZ	1	BSU07080	774799	776790		beta-galactosidase	663	beta-galactosidase	O31529	O31529										Yes
yetA	1	BSU07090	776834	779407		unknown	857	unknown	O31530	O31530										Yes
lplA	1	BSU07100	779529	781037		unknown	502	lipoprotein, putative ABC transporter (solute binding protein)	P37966	P37966										Yes
lplB	1	BSU07110	781092	782048		unknown	318	transmembrane lipoprotein, putative [SW|ABC transporter] (permease)	P39128	P39128										Yes
lplC	1	BSU07120	782062	782949		unknown	295	transmembrane lipoprotein, putative [SW|ABC transporter] (membrane protein)	P39129	P39129										Yes
lplD	1	BSU07130	782958	784298		Î±-galacturonidase	446	?-galacturonidase	P39130	P39130
yetF	1	BSU07140	784381	785076		unknown	231	unknown	O31533	O31533			Yes	Yes
hmoA	10	BSU07150	785113	785439		heme monooxygenase	125	heme monooxygenase	O31534	O31534
yetH	1	BSU07160	785543	785905		unknown	120	unknown	O31535	O31535
yetI	Split gene	BSU07170	786689	787264	Split gene (partner yezB	split paralog of RsbR with YezB	192	split paralog of RsbR with YezB
yezB	1	BSU07180	787264	787560	Split gene (partner yetI)	split paralog of RsbR (with YetI)	99	split paralog of RsbR (with YetI)		O31537
yezD	5	BSU07190	787715	787882		unknown	55	unknown	O31538	O31538
yetJ	1	BSU07200	787992	788636		pH-dependent calcium leak	214	pH-dependent calcium leak	O31539	O31539
yetK	1	BSU07210	788636	789628		unknown	330	unknown	O31540	O31540
yetL	1	BSU07220	789652	790155		transcription repressor (MarR family)	167	transcriptional repressor of yetM and yetL, induction in response to flavonoids	O31541	O31541
yetM	1	BSU07230	790318	791427		FAD-dependent monooxygenase	369	FAD-dependent monooxygenase	O06489	O06489										Yes
yetN	1	BSU07240	791462	792532		unknown	356	unknown	O06490	O06490
yetO	1	BSU07250	792682	795867		NADPH-cytochrome P450 reductase	1061	cytochrome P450 (CYP102A2)/ NADPH-cytochrome P450 reductase	O08394	O08394
yfnI	1	BSU07260	796314	798233		minor lipoteichoic acid synthetase	639	polyglycerolphosphate lipoteichoic acid synthase, general stress protein, major secreted protein, required for survival at low temperature (4Â°C)	Q797B3	Q797B3
yfnH	1	BSU07270	798469	799233		unknown	254	similar to glucose-1-phosphate cytidylyltransferase	O06486	O06486			Yes	Yes
yfnG	1	BSU07280	799303	800208		unknown	301	similar to CDP-glucose 4,6-dehydratase	O06485	O06485			Yes	Yes
yfnF	2	BSU07290	800232	801143		unknown	303	unknown	O06484	O06484			Yes	Yes
yfnE	1	BSU07300	801172	802350		unknown	392	unknown	O06483	O06483			Yes	Yes
yfnD	2	BSU07310	802351	803286		unknown	311	unknown	O31542	O31542			Yes	Yes
yfnC	1	BSU07320	803317	804546		unknown	409	similar to fosmidmycin resistance protein	O06481	O06481
yfnB	1	BSU07330	804657	805364		unknown	235	putative [SW|HAD superfamily] phosphatase	O06480	O06480
mtrA	1	BSU07340	805456	806841		methylthioribose transporter	461	methylthioribose transporter	Q797A7	Q797A7
yfmT	1	BSU07350	807091	808548		vanillin dehydrogenase	485	vanillin dehydrogenase	O06478	O06478
yfmS	1	BSU07360	808562	809422		soluble chemotaxis receptor	286	soluble chemotaxis receptor	O06477	O06477
yfmR	1	BSU07370	809557	811446		ABC transporter (ATP-binding protein)	629	similar to ABC transporter (ATP-binding protein)	O06476	O06476
yfmQ	10	BSU07380	811569	812015		unknown	148	unknown	O06475	O06475
yfmP	1	BSU07390	812140	812562		transcription repressor ([SW|MerR family])	140	transcription repressor ([SW|MerR family]) of the [[gene|yfmP]]-[[gene|yfmO]] operon	O06474	O06474
yfmO	1	BSU07400	812628	813818		unknown	396	similar to multidrug-efflux transporter	O06473	O06473
yfmN	11	BSU07410	814109	814264		unknown	51	unknown	O06472	O06472										Yes
yfmM	1	BSU07420	814384	815940		ABC transporter (ATP-binding protein)	518	similar to ABC transporter (ATP-binding protein)	O34512	O34512
yfmL	1	BSU07430	816113	817243		DEAD-box RNA helicase	376	DEAD-box RNA helicase	O34750	O34750
yfmK	3	BSU07440	817311	817757		unknown	148	unknown	O34536	O34536
yfmJ	1	BSU07450	817810	818829		unknown	339	similar to predicted oxidoreductase, Zn-dependent and NAD(P)-binding	O34812	O34812
yfmI	1	BSU07460	819311	820531		unknown	406	similar to macrolide-efflux transporter	O34440	O34440
yfmG	1	BSU07480	820867	822330		unknown	487	unknown	O34722	O34722
fecF	1	BSU07490	822903	823703		iron/citrate ABC transporter (ATP-binding protein)	266	iron/citrate ABC transporter (ATP-binding protein)	O34510	O34510
fecE	1	BSU07500	823716	824717		iron/citrate ABC transporter (permease)	333	iron/citrate ABC transporter (permease)	O34832	O34832
fecD	1	BSU07510	824714	825715		iron/citrate [SW|ABC transporter] (permease)	333	iron/citrate [SW|ABC transporter] (permease)	O34933	O34933
fecC	1	BSU07520	825787	826734		iron/ citrate [SW|ABC transporter] (binding protein)	315	iron/ citrate [SW|ABC transporter] (binding protein)	O34348	O34348
yfmB	10	BSU07530	826843	827211		unknown	122	unknown	O34626	O34626
yflT	7	BSU07550	827455	827802		unknown	115	general stress protein, survival of ethanol stress	P80241	P80241
pel	1	BSU07560	827993	829255		pectate lyase C	420	pectate lyase C	P39116	P39116
yflS	1	BSU07570	829382	830818		malate transporter	478	malate transporter	O34726	O34726
citS	1	BSU07580	830945	832573		two-component sensor kinase	542	two-component sensor kinase, regulation of citrate uptake	O34427	O34427
citT	1	BSU07590	832545	833225		two-component response regulator	226	two-component response regulator, regulation of citrate uptake	O34534	O34534
yflP	1	BSU07600	833228	834187		unknown	259	unknown, putative binding protein, may control CitS activity	O34439	O34439
citM	1	BSU07610	834383	835684		Mg<sup>2+</sup>-citrate transporter	433	Mg<sup>2+</sup>-citrate transporter	P55069	P55069
yflN	1	BSU07620	835740	836534		unknown	264	unknown	O34409	O34409			Yes	Yes
nos	1	BSU07630	836653	837744		nitric-oxide synthase	336	nitric-oxide synthase	O34453	O34453
yflL	1	BSU07640	837735	838010		acylphosphatase	91	acylphosphatase	O35031	O35031
yflK	1	BSU07650	838077	838742		unknown	221	unknown	O34542	O34542
yflJ	11	BSU07660	838783	838920		unknown	45	unknown	O34345	O34345			Yes	Yes
yflI	12	BSU07670	839077	839232		unknown	51	unknown	O34905	O34905
yflH	1	BSU07680	839339	839653		unknown	104	general stress protein	O34306	O34306
yflG	1	BSU07690	839735	840484		methionine aminopeptidase	249	methionine aminopeptidase	O34484	O34484
nagP	1	BSU07700	840656	842014		N-acetylglucosamine-specific PTS, EIICB	452	N-acetylglucosamine-specific phosphotransferase system, EIICB of the PTS	O34521	O34521
ltaS	1	BSU07710	842047	843996		major lipoteichoic acid synthase	649	major polyglycerolphosphate lipoteichoic acid synthase, required for proper colony development	O34952	O34952
yflD	12	BSU07720	844097	844234		unknown	45	unknown	O34489	O34489
yflB	1	BSU07735	844253	844645		unknown	130	unknown	O34887	O34887
yflA	1	BSU07750	844770	846185		unknown	471	general stress protein, similar to amino acid carrier protein, required for protection against paraquat stress	O34708	O34708
yfkT	2	BSU07760	846182	847258		part of the YfkQ-YfkR-YfkT germinant receptor	358	general stress protein, part of the YfkQ-YfkR-YfkT germinant receptor of unknown specificity	O34573	O34573			Yes		Yes					Yes
yfkS	11	BSU07770	847282	847482		D protein for the YfkQ-YfkR-YfkT germinant receptor	66	D protein for the YfkQ-YfkR-YfkT germinant receptor of unknown specificity, general stress protein, survival of ethanol and paraquat stresses	O35036	O35036			Yes		Yes					Yes
yfkR	2	BSU07780	847498	848652		part of the YfkQ-YfkR-YfkT germinant receptor	384	part of the YfkQ-YfkR-YfkT germinant receptor of unknown specificity	O35028	O35028			Yes		Yes
yfkQ	1	BSU07790	848633	850174		part of the YfkQ-YfkR-YfkT germinant receptor	513	part of the YfkQ-YfkR-YfkT germinant receptor of unknown specificity	O34486	O34486			Yes		Yes
treP	1	BSU07800	850367	851779		trehalose-specific phosphotransferase system, EIIBC component	470	trehalose-specific phosphotransferase system, EIIBC component of the PTS	P39794	P39794
treA	1	BSU07810	851850	853535		phospho-alpha-glucosidase	561	phospho-alpha-glucosidase	P39795	P39795
treR	1	BSU07820	853556	854272		transcription repressor ([SW|GntR family])	238	transcription repressor of the [[gene|treP]]-[[gene|treA]]-[[gene|treR ]]operon ([SW|GntR family])	P39796	P39796
hypO	1	BSU07830	854412	855077		NAD(P)H-flavin nitroreductase	221	NAD(P)H-flavin nitroreductase	O34475	O34475
yfkN	1	BSU07840	855114	859502		cell wall-anchored 3'5' cyclic dinucleotide 3â€² phosphodiesterase, degrades c-di-AMP	1462	cell wall-anchored 3'5' cyclic dinucleotide 3' phosphodiesterase, degrades c-di-AMP	O34313	O34313
yfkM	1	BSU07850	859745	860263		glyoxalase III-like enzyme	172	glyoxalase III-like enzyme, general stress protein, survival of salt, paraquat and ethanol stresses	P80876	P80876
yfkL	1	BSU07860	860303	861493		unknown	396	similar to multidrug resistance protein	O34597	O34597
yfkK	9	BSU07870	861586	861801		unknown	71	unknown	O35019	O35019
yfkJ	1	BSU07880	862004	862474		protein tyrosine phosphatase	156	general stress protein, protein tyrosine phosphatase, required for protection against paraquat stress	O35016	O35016
yfkI	10	BSU07890	862492	862812		unknown	106	general stress protein, required for protection against paraquat stress	O34418	O34418
yfkH	1	BSU07900	862836	863663		unknown	275	general stress protein, survival of ethanol and paraquat stresses	O34437	O34437
yfkF	1	BSU07910	863862	865037		unknown	391	similar to multidrug-efflux transporter	O34929	O34929
chaA	1	BSU07920	865205	866260		calcium export via proton antiporter	351	H+/Ca2+ exchanger	O34840	O34840			Yes	Yes
yfkD	9	BSU07930	866331	867125		unknown	264	unknown	O34579	O34579
yfkC	1	BSU07940	867164	868006		mechanosensitive channel, similar to MscS	280	mechanosensitive channel, similar to MscS	O35043	O35043
yfkA	1	BSU07955	868007	869128		putative Fe-S oxidoreductase	373	putative Fe-S oxidoreductase, affects the level of [[protein|Efp]] modification	O34400	O34400
yfjT	10	BSU07970	869273	869458		unknown	61	unknown	O35041	O35041
pdaA	1	BSU07980	869559	870350		N-acetylmuramic acid deacetylase	263	N-acetylmuramic acid deacetylase, spore cortex peptidoglycan synthesis	O34928	O34928			Yes	Yes
yfjR	1	BSU07990	870388	871248		3-hydroxyisobutyrate dehydrogenase	261	similar to 3-hydroxyisobutyrate dehydrogenase	O34969	O34969
yfjQ	1	BSU08000	871347	872306		minor magnesium transporter	319	minor magnesium transporter	O31543	O31543
yfjP	1	BSU08010	872425	873288		unknown	287	similar to DNA-3-methyladenine glycosidase II	O31544	O31544
yfjO	1	BSU08020	873402	874802		unknown	466	similar to RNA methyltransferase	O31545	O31545
yfzA	10	BSU08029	875428	875694		unknown	88	unknown	C0H3X6	C0H3X6
yfjN	1	BSU08030	876426	877403		putative tRNA-dihydrouridine synthase 2	325	putative tRNA-dihydrouridine synthase 2	O31546	O31546
yfjM	1	BSU08040	877599	878051		unknown	150	unknown	O31547	O31547
yfjL	8	BSU08050	878081	878770		unknown	229	similar to ribosomal protein L6	P40773	P40773
acoA	1	BSU08060	879002	880003		acetoin dehydrogenase E1 component (TPP-dependent alpha subunit)	333	acetoin dehydrogenase E1 component (TPP-dependent alpha subunit)	O31404	O31404
acoB	1	BSU08070	880007	881035		acetoin dehydrogenase E1 component (TPP-dependent beta subunit)	342	acetoin dehydrogenase E1 component (TPP-dependent beta subunit)	O34591	O34591
acoC	1	BSU08080	881049	882245		acetoin dehydrogenase E2 component (dihydrolipoamide acetyltransferase)	398	acetoin dehydrogenase E2 component (dihydrolipoamide acetyltransferase)	O31550	O31550
acoL	1	BSU08090	882266	883642		acetoin dehydrogenase E3 component (dihydrolipoamide dehydrogenase)	458	acetoin dehydrogenase E3 component (dihydrolipoamide dehydrogenase)	O34324	O34324
acoR	1	BSU08100	883758	885575		transcriptional activator (for SigL-dependent promoter)	605	transcriptional activator of the acoA-acoB-acoC-acoL operon	O31551	O31551
sspH	2	BSU08110	885629	885808		small acid-soluble spore protein (minor)	59	small acid-soluble spore protein (minor)	O31552	O31552			Yes	Yes
yfjF	1	BSU08120	885844	886173		unknown	109	unknown	O31553	O31553
yfjE	10	BSU08130	886223	886681		unknown	152	unknown	O31554	O31554
yfjD	10	BSU08140	886775	887332		unknown	185	unknown	O31555	O31555
yfjC	10	BSU08150	887364	888131		unknown	255	unknown	O31556	O31556
yfjB	10	BSU08160	888143	889366		unknown	407	unknown	O31557	O31557
yfjA	9	BSU08170	889372	889686		unknown	104	unknown	O31558	O31558
malA	1	BSU08180	890022	891371		6-phospho-alpha-glucosidase	449	6-phospho-alpha-glucosidase	P54716	P54716
glvR	1	BSU08190	891436	892200		transcriptional activator	254	transcriptional activator of the malA-glvR-malP operon	P54717	P54717
malP	1	BSU08200	892215	893798		maltose-specific phosphotransferase system, EIICB	527	maltose-specific phosphotransferase system, EIICB of the PTS	P54715	P54715
yfiB	1	BSU08210	893904	895625		[SW|ABC transporter] (ATP-binding protein)	573	similar to [SW|ABC transporter] (ATP-binding protein)	P54718	P54718
yfiC	1	BSU08220	895619	897433		[SW|ABC transporter] (ATP-binding protein)	604	similar to [SW|ABC transporter] (ATP-binding protein)	P54719	P54719
catD	1	BSU08230	897588	897992		unknown	134	essential for viability in the presence of catechol	P54720	P54720
catE	1	BSU08240	898010	898867		catechol 2,3-dioxygenase	285	catechol 2,3-dioxygenase	P54721	P54721
yfiF	1	BSU08250	898961	899905		unknown	314	similar to transcription factor ([SW|AraC family])	P54722	P54722										Yes
yfiG	1	BSU08260	900080	901528		D-chiro-inositol transport protein	482	D-chiro-inositol transport protein	P54723	P54723
yfiH	1	BSU08270	901555	902496		unknown	313	unknown	P54724	P54724
yfiI	1	BSU08280	902506	903687		unknown	393	unknown	P94437	P94437
lnrJ	1	BSU08290	903811	905013		two-component sensor kinase	400	two-component sensor kinase, involved in resistance to linearmycin	P94438	P94438
lnrK	1	BSU08300	905010	905672		two-component response regulator	220	two-component response regulator, involved in resistance to linearmycin	P94439	P94439
lnrL	1	BSU08310	905816	906751		[SW|ABC transporter] (ATP-binding protein)	311	similar to [SW|ABC transporter] (ATP-binding protein), involved in resistance to linearmycin	P94440	P94440										Yes
lnrM	1	BSU08320	906764	907954		ABC transporter (membrane protein)	396	similar to ABC transporter (membrane protein), involved in resistance to linearmycin	P94441	P94441										Yes
lnrN	1	BSU08330	907968	909125		ABC transporter (membrane protein)	385	similar to ABC transporter (membrane protein), involved in resistance to linearmycin	P94442	P94442										Yes
padR	1	BSU08340	909198	909746		transcriptional repressor	182	repressor of [[gene|yveF]]-[[gene|yveG]]-[[gene|padC]], induction occurs by binding of phenolic acids,stress response	P94443	P94443
lipB	1	BSU08350	910019	910651		extracellular esterase, lipase	210	extracellular esterase, lipase	Q79F14	Q79F14
yfiQ	5	BSU08360	910840	911928		unknown	362	unknown	O31559	O31559
yfiR	1	BSU08370	911964	912581		transcriptional regulator ([SW|TetR family])	205	transcriptional regulator ([SW|TetR family]) of the [[gene|yfiS]]-[[gene|yfiR ]]operon	O31560	O31560
yfiS	1	BSU08380	912547	913800		unknown	417	similar to multidrug resistance protein	O31561	O31561										Yes
bstA	3	BSU08390	913924	914460		bacillithiol S-transferase	178	bacillithiol S-transferase	O31562	O31562
yfiU	1	BSU08400	914457	916013		unknown	518	similar to multidrug-efflux transporter	O31563	O31563										Yes
yfiV	1	BSU08410	916124	916606		unknown	160	similar to transcriptional regulator (MarR family)	O31564	O31564
mprF	1	BSU08425	916778	919348		lysyl-phosphatidylglycerol synthase	856	synthesis of lysylphosphatidylglycerol (L-PG), lysinylation of phosphatidylglycerol provides some resistance against positively charged antimicrobial peptides	C0H3X7	C0H3X7
yfiY	1	BSU08440	919366	920343		[SW|ABC transporter] for the siderophore schizokinen and arthrobactin (binding protein)	325	[SW|ABC transporter for the siderophore schizokinen and arthrobactin (binding protein), works with ATPase [[protein|YusV]]	O31567	O31567
yfiZ	1	BSU08450	920474	921475		[SW|ABC transporter] for the siderophore schizokinen and arthrobactin (permease)	333	[SW|ABC transporter] for the siderophore schizokinen and arthrobactin (permease), works with ATPase [[protein|YusV]]	O31568	O31568
yfhA	1	BSU08460	921472	922503		[SW|ABC transporter] for the siderophore schizokinen and arthrobactin (permease)	343	[SW|ABC transporter] for the siderophore schizokinen and arthrobactin (permease), works with ATPase [[protein|YusV]]	O31569	O31569
yfhB	1	BSU08470	922618	923499		unknown	293	unknown	O31570	O31570
yfhC	1	BSU08480	923587	924171		unknown	194	unknown	O31571	O31571
yfhD	10	BSU08490	924210	924401		unknown	63	general stress protein, survival of ethanol stress and low temperatures	O31572	O31572
yfhE	12	BSU08500	924468	924578		unknown	36	general stress protein, survival of salt, ethanol and paraquat stresses and low temperatures	O31573	O31573
yfhF	1	BSU08510	924633	925544		unknown	303	general stress protein, similar to cell division inhibitor	O31574	O31574
recX	1	BSU08520	925633	926427		recombination protein	264	recombination protein, modulates the SOS response and facilitates [[protein|RecA]]-mediated recombinational repair and genetic recombination	O31575	O31575
yfhH	8	BSU08530	926429	926743		unknown	104	unknown	O31576	O31576
yfhI	1	BSU08540	926886	928079		unknown	397	similar to antibiotic resistance protein	O31577	O31577
sspK	10	BSU08550	928112	928264		small acid-soluble spore protein (minor) SASP	50	small acid-soluble spore protein (minor) SASP	Q7WY75	Q7WY75			Yes	Yes
yfhJ	10	BSU08560	928389	928658		unknown	89	unknown	O31578	O31578
yfhK	8	BSU08570	928803	929321		unknown	172	general stress protein, similar to cell division inhibitor	O31579	O31579
yfhL	5	BSU08580	929406	929738		resistence protein (against toxic peptide SdpC)	110	general stress protein, important for survival at low temperature (4Â°C) and during ethanol stress	O31580	O31580
yfhM	1	BSU08590	929725	930585		unknown	286	general stress protein, similar to epoxide hydrolase	O31581	O31581
csbB	1	BSU08600	930818	931807		lipoteichoic acid glycosyltransferase	329	lipoteichoic acid glycosyltransferase, general stress protein, required for protection against paraquate stress	Q45539	Q45539
yfhO	1	BSU08610	931879	934464		glycosyltransferase	819	required for lipoteichoic acid glycosylation	O31582	O31582
yfhP	1	BSU08620	934457	935440		unknown	327	unknown	O31583	O31583
mutY	1	BSU08630	935656	936765		A/G-specific adenine glycosylase	369	A/G-specific adenine glycosylase, error prevention oxidized guanine system, releases adenines from 8-oxo-G:A mismatches	O31584	O31584
yfhS	9	BSU08640	936773	936997		unknown	74	unknown	O31585	O31585			Yes	Yes
fabL	1	BSU08650	937079	937831		enoyl-acyl carrier protein reductase	250	enoyl-acyl carrier protein reductase	P71079	P71079			Yes	Yes
sspE	9	BSU08660	937900	938154		small acid-soluble spore protein (major gamma-type SASP)	84	small acid-soluble spore protein (major gamma-type SASP)	P07784	P07784			Yes	Yes					Yes
ygaB	10	BSU08670	938243	938587		unknown	114	unknown	P71080	P71080
ygaC	1	BSU08680	938731	939261		unknown	176	unknown	Q796Z1	Q796Z1
ygaD	1	BSU08690	939322	941091		[SW|ABC transporter] (ATP-binding protein)	589	similar to [SW|ABC transporter] (ATP-binding protein)	P71082	P71082
ygaE	1	BSU08700	941168	942229		unknown	353	unknown	P71083	P71083
gsaB	1	BSU08710	942449	943738		glutamate-1-semialdehyde aminotransferase	429	glutamate-1-semialdehyde aminotransferase, required for [[protein|Efp]] modification	P71084	P71084
ygaF	1	BSU08720	943891	944364		unknown	157	similar to thioredoxin-dependent hydroperoxide peroxidase	Q796Y8	Q796Y8
perR	1	BSU08730	944487	944924		transcriptional repressor ([SW|Fur family])	145	transcriptional repressor of the peroxide regulon, sensor of the intracellular Fe/Mn ratio	P71086	P71086
ygzB	8	BSU08740	944959	945312		unknown	117	unknown	Q7WY74	Q7WY74
ygxA	9	BSU08750	945520	946404		unknown	294	unknown	Q04385	Q04385
spo0M	1	BSU08760	953373	954149		unknown	258	sporulation-control gene	P71088	P71088			Yes	Yes
ygzA	10	BSU08770	954291	954494		unknown	67	unknown	O31586	O31586
ygzC	8	BSU08779	954579	954851		unknown	90	unknown	C0H3X8	C0H3X8
ygaJ	1	BSU08780	954893	955585		unknown	251	unknown	P71089	P71089
thiC	1	BSU08790	955895	957667		4-amino-5-hydroxymethyl-2-methylpyrimidine phosphate (HMP-P) synthase	590	4-amino-5-hydroxymethyl-2-methylpyrimidine phosphate (HMP-P) synthase, biosynthesis of the pyrimidine moiety of thiamine	P45740	P45740
ygaK	1	BSU08800	957705	959060		unknown	367	similar to reticuline oxidase	Q796Y5	Q796Y5
senS	10	BSU08810	959290	959508		transcriptional regulator	72	transcriptional regulator of extracellular enzyme genes	P21344	P21344
katA	1	BSU08820	959535	960986		vegetative catalase	483	main vegetative catalase 1	P26901	P26901
ssuB	1	BSU08830	961394	962161		aliphatic sulfonate [SW|ABC transporter] (binding protein)	270	aliphatic sulfonate [SW|ABC transporter] (binding protein)	P97027	P97027
ssuA	1	BSU08840	962179	963177		aliphatic sulfonate ABC transporter (binding lipoprotein)	332	aliphatic sulfonate ABC transporter (binding lipoprotein)	P40400	P40400
ssuC	1	BSU08850	963174	964004		aliphatic sulfonate ABC transporter (permease)	276	aliphatic sulfonate ABC transporter (permease)	P40401	P40401
ssuD	1	BSU08860	964027	965157		aliphatic sulfonate monooxygenase	376	aliphatic sulfonate monooxygenase	P40402	P40402
ygaN	10	BSU08870	965261	965797		unknown	178	unknown	P97028	P97028
rpsNB	1	BSU08880	965909	966178		alternative ribosomal protein S14*	89	alteRNAtive ribosomal protein S14*, can replace RpsN under conditions of zinc limitation	O31587	O31587
ygaO	5	BSU08890	966196	966669		unknown	157	unknown	P97029	P97029
ygzD	1	BSU08899	966671	966871		putative HTH-type transcriptional regulator	66	similar to transcription regulator (Xre family)	C0H3X9	C0H3X9
yhzB	5	BSU08900	967229	967852		unknown	207	unknown	O31588	O31588
queG	1	BSU08910	967935	969095		epoxyqueuosine reductase	435	epoxyqueuosine reductase	P97030	P97030
yhbB	2	BSU08920	969162	970097		amidase	311	spore coat protein, amidase	O31589	O31589
cspR	1	BSU08930	970135	970617		tRNA (Um34/Cm34) methyltransferase homolog	160	similar to tRNA (Um34/Cm34) methyltransferase	O31590	O31590
yhbD	1	BSU08940	970667	971383		unknown	238	unknown	P97032	P97032
yhbE	1	BSU08950	971374	972087		bactofilin	237	bactofilin, required for flagellar hook- and filament assembly	P39132	P39132
yhbF	1	BSU08960	972099	972806		bactofilin	235	bactofilin, required for flagellar hook- and filament assembly	P39133	P39133
prkA	1	BSU08970	973156	975051		putative serine protein kinase	631	putative serine protein kinase	P39134	P39134			Yes	Yes
yhbH	1	BSU08980	975231	976409		unknown	392	SigE-dependent sporulation gene	P45742	P45742			Yes	Yes
yhbI	1	BSU08990	976569	977033		unknown	154	similar to transcriptional regulator ([SW|MarR family])	O31592	O31592
yhbJ	1	BSU09000	977069	977734		unknown	221	unknown	O31593	O31593
yhcA	1	BSU09010	977775	979373		c-di-AMP exporter	532	c-di-AMP exporter	P54585	P54585
yhcB	1	BSU09020	979396	979926		unknown	176	unknown	P54586	P54586
yhcC	10	BSU09030	979939	980313		unknown	124	unknown	P54587	P54587
yhcD	12	BSU09040	980313	980468		unknown	51	unknown	P54588	P54588										Yes
yhcE	10	BSU09050	980473	981234		ABC transporter (membrane protein)	253	similar to ABC transporter (membrane protein)	P54589	P54589
yhcF	1	BSU09060	981237	981602		transcriptional regulator (GntR family)	121	similar to transcriptional regulator (GntR family)	P54590	P54590
yhcG	1	BSU09070	981604	982302		[SW|ABC transporter] (ATP-binding protein)	232	similar to [SW|ABC transporter] (ATP-binding protein)	P54591	P54591
yhcH	1	BSU09080	982319	983236		[SW|ABC transporter] (ATP-binding protein)	305	similar to [SW|ABC transporter] (ATP-binding protein)	P54592	P54592
yhcI	1	BSU09090	983229	984170		ABC transporter (membrane protein)	313	similar to ABC transporter (membrane protein)	P54593	P54593
cspB	1	BSU09100	984262	984465		major cold-shock protein	67	major cold-shock protein	P32081	P32081									Yes
yhcJ	1	BSU09110	984901	985731		unknown	263	similar to [SW|ABC transporter] (binding lipoprotein)	P54594	P54594
dgcK	1	BSU09120	985734	986813		diguanylate cyclase	359	diguanylate cyclase	P54595	P54595
tcyP	1	BSU09130	986986	988377		cystine transporter, membrane protein	463	cystine transporter, membrane protein	P54596	P54596
yhcM	10	BSU09140	988417	988872		unknown	151	general stress protein	P54597	P54597			Yes	Yes
yhcN	1	BSU09150	989022	989591		unknown	189	spore lipoprotein	P54598	P54598			Yes		Yes
yhcO	8	BSU09165	989712	990680		unknown	322	unknown	P54599	P54599			Yes	Yes
yhcQ	5	BSU09180	990612	991265		unknown	217	unknown	P54601	P54601			Yes	Yes
yhcR	1	BSU09190	991348	995001		extracellular non-specific endonuclease, RNAse	1217	extracellular non-specific endonuclease, RNAse	P54602	P54602
yhcS	1	BSU09200	994998	995594		sortase	198	sortase	P54603	P54603
yhcT	1	BSU09210	995624	996532		putative [SW|sporulation]-specific pseudouridylate synthase	302	similar to pseudouridylate synthase	P54604	P54604			Yes	Yes
yhcU	10	BSU09220	996643	997038		unknown	131	unknown	P54605	P54605
yhcV	1	BSU09230	997175	997597		unknown	140	forespore-specific sporulation protein	P54606	P54606			Yes	Yes
yhcW	1	BSU09240	997724	998386		unknown	220	putative glycerol-3-phosphatase	P54607	P54607
yhcX	1	BSU09250	998402	999943		unknown	513	unknown	P54608	P54608
yhzG	Not in Uniprot	BSU09259	1000027	1000218		unknown	63	unknown, putative pseudogene
yhxA	1	BSU09260	1000364	1001716		unknown	450	similar to adenosylmethionine-8-amino-7-oxononanoate aminotransferase	P33189	P33189
glpP	1	BSU09270	1001744	1002322		transcriptional antiterminator	192	transcriptional antiterminator of the glpT-glpQ and glpF-glpK-glpD operons	P30300	P30300
glpF	1	BSU09280	1002501	1003325		glycerol facilitator	274	glycerol facilitator	P18156	P18156
glpK	1	BSU09290	1003344	1004834		glycerol kinase	496	glycerol kinase	P18157	P18157
glpD	1	BSU09300	1004975	1006642		glycerol-3-phosphate dehydrogenase (menaquinone 7)	555	glycerol-3-phosphate dehydrogenase (menaquinone 7)	P18158	P18158
pgcA	1	BSU09310	1006774	1008519		alpha-phosphoglucomutase	565	alpha-phosphoglucomutase, required for UDP-glucose synthesis, inhibits [[protein|FtsZ]] ring assembly (indirect effect due to a defect in UDP-glucose synthesis)	P18159	P18159
yhcY	1	BSU09320	1008668	1009807		two-component sensor kinase	379	two-component sensor kinase	O07527	O07527
yhcZ	1	BSU09330	1009804	1010448		two-component response regulator	214	two-component response regulator	O07528	O07528
yhdA	1	BSU09340	1010445	1010969		unknown	174	similar to NADPH-dependent azobenzene FMN reductase	O07529	O07529
yhdB	9	BSU09350	1010984	1011226		unknown	80	unknown	O07530	O07530			Yes	Yes
yhdC	10	BSU09360	1011427	1011750		unknown	107	unknown	O07531	O07531			Yes	Yes
lytF	1	BSU09370	1011792	1013258		gamma-D-glutamate-meso-diaminopimelate muropeptidase (major autolysin)	488	gamma-D-glutamate-meso-diaminopimelate muropeptidase, cell separase (major autolysin)	O07532	O07532
nsrR	1	BSU09380	1013411	1013851		transcriptional repressor	146	nitric oxide-responsive regulator	O07573	O07573
ygxB	1	BSU09390	1013958	1015616		unknown	552	general stress protein	P37874	P37874
spoVR	1	BSU09400	1015647	1017053		unknown	468	involved in spore cortex synthesis	P37875	P37875			Yes	Yes
phoA	1	BSU09410	1017083	1018468		alkaline phosphatase A	461	alkaline phosphatase A	P19406	P19406
lytE	1	BSU09420	1018998	1020002		cell wall hydrolase (major autolysin),endopeptidase-type autolysin	343	cell wall hydrolase (major autolysin) for cell elongation and separation, D,L-endopeptidase-type autolysin	P54421	P54421
citR	1	BSU09430	1020073	1020948		transcriptional repressor (LysR family)	308	transcriptional repressor of citA	P39127	P39127
citA	1	BSU09440	1021057	1022157		minor citrate synthase	366	minor citrate synthase	P39119	P39119
yhdF	1	BSU09450	1022231	1023100		unknown	289	similar to glucose 1-dehydrogenase	O07575	O07575
bcaP	1	BSU09460	1023350	1024747		branched-chain amino acid transporter	465	branched-chain amino acid transporter, major transporter for isoleucine and valine, may also be involved in threonine transport	O07576	O07576
yhdH	1	BSU09470	1024865	1026220		unknown	451	similar to sodium-dependent transporter	O07577	O07577
yhdI	1	BSU09480	1026255	1027664		unknown	469	similar to transcriptional regulator ([SW|MocR/ GabR family])	O07578	O07578										Yes
yhdJ	1	BSU09490	1027774	1028202		unknown	142	unknown	O07579	O07579
yhdK	10	BSU09500	1028233	1028523		anti-[[protein|SigM]] protein	96	anti-[[protein|SigM]] protein	O07580	O07580
yhdL	8	BSU09510	1028511	1029587		anti-[[protein|SigM]] protein	358	anti-[[protein|SigM]] protein	O07581	O07581
sigM	1	BSU09520	1029577	1030068		[SW|RNA polymerase] ECF-type [SW|sigma factor] SigM	163	[SW|RNA polymerase] ECF-type [SW|sigma factor] SigM, required for adaptation to inhibitors of peptidoglycan synthesis	O07582	O07582
yhdN	1	BSU09530	1030265	1031260		aldo/keto reductase, specific for NADP	331	general stress protein, broad specificity aldo-keto reductase that converts MG to acetol	P80874	P80874
plsC	1	BSU09540	1031395	1031994		acyl-ACP:1-acylglycerolphosphate acyltransferase	199	acyl-ACP:1-acylglycerolphosphate acyltransferase	O07584	O07584
yhdP	1	BSU09550	1032063	1033397		potential magnesium efflux pump	444	potential magnesium efflux pump, mutation suppresses defects in 70 S ribosome formation	O07585	O07585
cueR	1	BSU09560	1033458	1033889		transcriptional regulator (MerR family)	143	transcriptional regulator (MerR family) of the copZ-copA operon	O07586	O07586
yhdR	1	BSU09570	1034046	1035227		unknown	393	similar to aspartate aminotransferase	O07587	O07587
yhdT	1	BSU09590	1035554	1036939		unknown	461	unknown	O07589	O07589
yhdU	2	BSU09600	1036953	1037309		putative flouride channel	118	similar to flouride channel	O07590	O07590
yhdV	1	BSU09610	1037306	1037701		putative flouride channel	131	similar to flouride channel	O07591	O07591
yhdW	1	BSU09620	1037688	1038419		unknown	243	similar to glycerophosphodiester phosphodiesterase	O07592	O07592
yhdX	12	BSU09630	1038653	1038760		unknown	35	unknown	O07593	O07593
yhdY	1	BSU09640	1038909	1040024		mechanosensitive channel, similar to [[protein|MscS]]	371	mechanosensitive channel, similar to [[protein|MscS]]	O07594	O07594
srtN	1	BSU09650	1040094	1040837		NAD(+)-dependent deacetylase and lipoamidase	247	protein deacetylase and lipoamidase	O07595	O07595
yheN	1	BSU09660	1040861	1041709		unknown	282	putative polysaccharide deacetylase	O07596	O07596
dat	1	BSU09670	1041994	1042842		D-alanine aminotransferase	282		O07597	O07597
nhaC	1	BSU09680	1042885	1044246		Na /H antiporter	453	Na /H antiporter	O07553	O07553
nhaX	1	BSU09690	1044373	1044873		unknown	166	general stress protein, putative regulator of nhaC	O07552	O07552
bmrB	12	BSU09700	1045037	1045198		leader peptide	53	regulatory leader peptide for the control of bmrC-bmrD expression	O07551	O07551
bmrC	1	BSU09710	1045318	1047075		multidrug [SW|ABC transporter ](ATP-binding protein)	585	multidrug [SW|ABC transporter ](ATP-binding protein), also involved in the signalling pathway to activate [[protein|KinA ]]at the onset of [SW|sporulation]	O07550	O07550
bmrD	1	BSU09720	1047072	1049093		multidrug [SW|ABC transporter ](ATP-binding protein)	673	multidrug [SW|ABC transporter ](ATP-binding protein), also involved in the signalling pathway to activate [[protein|KinA ]]at the onset of [SW|sporulation]	O07549	O07549
yheG	1	BSU09730	1049142	1049762		unknown	206	unknown	O07548	O07548
yheF	12	BSU09740	1049801	1049926		unknown	41	unknown	O07547	O07547			Yes	Yes
sspB	2	BSU09750	1050031	1050234		small acid-soluble spore protein (major beta-type SASP)	67	small acid-soluble spore protein (major beta-type SASP)	P04832	P04832			Yes	Yes
yheE	10	BSU09760	1050443	1050661		unknown	72	unknown	O07546	O07546
yheD	1	BSU09770	1050811	1052172		ATP-binding spore coat protein	453	ATP-binding spore coat protein	O07545	O07545
yheC	1	BSU09780	1052162	1053253		ATP-binding spore coat protein	363	ATP-binding spore coat protein	O07544	O07544
yheB	1	BSU09790	1053520	1054653		unknown	377	unknown	O07543	O07543
yheA	1	BSU09800	1054746	1055099		unknown	117	unknown	O07542	O07542
yhaZ	1	BSU09810	1055143	1056216		unknown	357	similar to DNA alkylation repair enzyme	O07541	O07541
yhaX	1	BSU09830	1056702	1057568		spore coat protein	288	[[protein|SigE]]-dependent sporulation protein	O07539	O07539
hemZ	1	BSU09840	1057680	1059185		coproporphyrinogen III oxidase	501	coproporphyrinogen III oxidase	Q796V8	Q796V8
khtU	1	BSU09850	1059203	1060420		K<sup>+</sup>/H<sup>+</sup> antiporter for K<sup>+</sup> efflux	408	K<sup>+</sup>/H<sup>+</sup> antiporter for K<sup>+</sup> efflux	O07536	O07536
khtT	1	BSU09860	1060427	1060924		K /H antiporter for K efflux	165	K /H antiporter for K efflux	O07535	O07535
khtS	10	BSU09870	1060988	1061326		modulator of YhaU activity	112	modulator of KhtU activity	O07534	O07534
yhaR	1	BSU09880	1061491	1062258		unknown	255	similar to enoyl CoA hydratase	O07533	O07533
yhzD	9	BSU09889	1062279	1062464		unknown	61	unknown	C0H3Y1	C0H3Y1
yhaQ	1	BSU09890	1062591	1063487		[SW|ABC transporter] (ATP-binding protein)	298	similar to [SW|ABC transporter] (ATP-binding protein)	C0SPB4	C0SPB4
yhaP	1	BSU09900	1063480	1064739		ABC transporter (membrane protein)	419	similar to ABC transporter (membrane protein)	O07523	O07523
yhaO	1	BSU09910	1064846	1066072		unknown	408	unknown	O07522	O07522
sbcE	1	BSU09920	1066077	1068968		SMC-like protein	963	SMC-like protein, involved in DNA double-strand break repair and competence	O08455	O08455
yhaM	1	BSU09930	1069042	1069986		RNAse YhaM	314	RNAse, 3â†’ 5 exoribonuclease	O07521	O07521
yhaL	10	BSU09940	1070111	1070323		unknown	70	[[protein|SigE]]-dependent [SW|sporulation] gene	O07520	O07520			Yes	Yes
prsA	1	BSU09950	1070364	1071242		post-translocation molecular chaperone	292	lipoprotein, post-translocational folding of exported proteins (post-translocation molecular chaperone)	P24327	P24327
sscA	N/A	BSU09958	1071402	1071488		small spore protein	28	small spore protein	C0H3Y2	C0H3Y2			Yes	Yes
yhaJ	9	BSU09965	1072042	1072560		putative bacteriocin	172	putative bacteriocin	O07518	O07518
yhaI	9	BSU09980	1072768	1073109		unknown	113	unknown	O07517	O07517
scoC	5	BSU09990	1073106	1073717		transcriptional repressor ([SW|MarR family])	203	transcriptional repressor of genes expressed in the transition phase	P11065	P11065
yhaH	8	BSU10000	1073895	1074251		unknown	118	unknown	O07516	O07516
yhzF	10	BSU10009	1074381	1074572		unknown	63	unknown	C0H3Y3	C0H3Y3
trpP	2	BSU10010	1074646	1075164		S protein of tryptophan [SW|ECF transporter]	172	S protein of tryptophan [SW|ECF transporter]	O07515	O07515									Yes
serC	1	BSU10020	1075289	1076368		3-phosphoserine aminotransferase	359	3-phosphoserine aminotransferase	P80862	P80862
hit	1	BSU10030	1076515	1076952		Hit-like protein involved in cell-cycle regulation	145	Hit-like protein involved in cell-cycle regulation	O07513	O07513
ecsA	1	BSU10040	1077440	1078183		[SW|ABC transporter] (ATP-binding protein)	247	[SW|ABC transporter] (ATP-binding protein), mutation affects proteolysis by [[protein|RasP]] (no processing of [[protein|RsiW]] and [[protein|FtsL]])	P55339	P55339
ecsB	8	BSU10050	1078176	1079402		[SW|ABC transporter] ( membrane protein)	408	[SW|ABC transporter] ( membrane protein)	P55340	P55340
ecsC	1	BSU10060	1079422	1080132		unknown	236	unknown	P55341	P55341
sndC	1	BSU10070	1080150	1081340		sulphur compound N-deacetylase	396	sulphur compound N-deacetylase	O07598	O07598
yhfA	2	BSU10080	1081413	1082804		unknown	463	unknown	O07599	O07599			Yes	Yes
yhgB	12	BSU10090	1082870	1083184		unknown	104	unknown	P38048	P38048
hmoB	1	BSU10100	1083229	1083729		heme monooxygenase	166	heme monooxygenase	P38049	P38049
pbpF	1	BSU10110	1083851	1085995		penicillin-binding protein 2C	714	penicillin-binding protein 2C	P38050	P38050			Yes	Yes
hemE	1	BSU10120	1086117	1087178		uroporphyrinogen decarboxylase (uroporphyrinogen III)	353	uroporphyrinogen decarboxylase (uroporphyrinogen III)	P32395	P32395
hemH	1	BSU10130	1087250	1088182		coproporphyrin ferrochelatase	310	coproporphyrin ferrochelatase	P32396	P32396
hemY	1	BSU10140	1088197	1089609		coproporphyrinogen oxidase	470	coproporphyrinogen oxidase	P32397	P32397
yhgD	1	BSU10150	1089755	1090330		unknown	191	similar to transcriptional regulator (TetR family)	P32398	P32398
yhgE	1	BSU10160	1090401	1092728		unknown	775	unknown	P32399	P32399
fabHB	1	BSU10170	1092770	1093747		beta-ketoacyl-acyl carrier protein synthase III	325	beta-ketoacyl-acyl carrier protein synthase III	O07600	O07600
yhfC	1	BSU10180	1093874	1094650		unknown	258	unknown	O07601	O07601
yhfE	1	BSU10200	1095063	1096103		unknown	346	similar to aminopeptidase	O07603	O07603
yhfF	5	BSU10210	1096116	1096523		unknown	135	unknown	O07604	O07604
gltT	1	BSU10220	1096560	1097849		major Na<sup>+</sup>-coupled glutamate/ aspartate symport protein	429	major high-affinity Na<sup>+</sup>-coupled glutamate/ aspartate symport protein	O07605	O07605
yhfH	10	BSU10230	1098120	1098260		unknown	46	unknown	O07606	O07606
yhfI	1	BSU10240	1098412	1099146		unknown	244	similar to metallo-ÃŸ-lactamase	O07607	O07607
lplJ	1	BSU10250	1099159	1100154		Lipoate:protein ligase	331	lipoate-protein ligase	O07608	O07608
yhfK	1	BSU10260	1100219	1100863		unknown	214	unknown	O07609	O07609
lcfB	1	BSU10270	1100980	1102521		long-chain fatty-acid-CoA ligase	513	long-chain fatty-acid-CoA ligase, involved in surfactin production	O07610	O07610
yhfM	10	BSU10280	1102560	1102955		unknown	131	unknown	O07611	O07611			Yes	Yes
yhfN	1	BSU10290	1103104	1104384		unknown	426	similar to metalloprotease	P40769	P40769			Yes	Yes
aprE	1	BSU10300	1104423	1105568		extracellular alkaline serine protease (subtilisin E)	381	major extracellular alkaline protease	P04189	P04189
yhfO	1	BSU10310	1106003	1106452		unknown	149	predicted acyltransferase	O07614	O07614
yhfP	1	BSU10320	1106524	1107516		unknown	330	similar to predicted oxidoreductase, Zn-dependent and NAD(P)-binding	O07615	O07615
yhfQ	1	BSU10330	1107733	1108704		iron/ citrate [SW|ABC transporter] (solute-binding protein)	348	iron/ citrate [SW|ABC transporter] (solute-binding protein)	C0SP94	C0SP94
yhfR	1	BSU10340	1108736	1109317		unknown	193	phosphatase involved in isopentenol (isoprenoid) biosynthesis	O07617	O07617
yhfS	1	BSU10350	1109388	1110482		unknown	364	similar to acetyl-CoA C-acetyltransferase	O07618	O07618
yhfT	1	BSU10360	1110479	1111918		unknown	479	similar to long-chain fatty-acid-CoA ligase, involved in surfactin production	O07619	O07619
yhfU	1	BSU10370	1111925	1112485		S protein of biotin [SW|ECF transporter]	186	S protein of biotin [SW|ECF transporter]	O07620	O07620
hemAT	1	BSU10380	1112620	1113918		haem-based aerotactic transducer	432	soluble chemotaxis receptor, heme-containing O<sub>2</sub> sensor protein	O07621	O07621		Yes
yhfW	1	BSU10390	1114057	1115586		unknown	509	similar to Rieske 2Fe-2S iron-sulfur protein	O07622	O07622			Yes	Yes
yhxC	1	BSU10400	1115698	1116555		unknown	285	similar to alcohol dehydrogenase	P40397	P40397			Yes	Yes
yhzC	10	BSU10410	1116583	1116816		unknown	77	unknown	O31594	O31594
comK	8	BSU10420	1117109	1117687		competence transcription factor (CTF)	192	competence transcription factor (CTF)	P40396	P40396	Yes
yhxD	1	BSU10430	1117734	1118633		unknown	299	general stress protein, similar to alcohol dehydrogenase,	P40398	P40398
yhjA	7	BSU10440	1118850	1119119		unknown	89	unknown	O07555	O07555
yhjB	1	BSU10450	1119162	1120631		unknown	489	similar to metabolite permease	O07556	O07556
yhjC	1	BSU10460	1120628	1120828		unknown	66	unknown	O07557	O07557
yhjD	10	BSU10470	1121036	1121398		unknown	120	unknown	O07558	O07558
yhjE	1	BSU10480	1121550	1122173		unknown	207	unknown	O07559	O07559
sipV	1	BSU10490	1122175	1122681		signal peptidase I	168	signal peptidase I	O07560	O07560
yhjG	1	BSU10500	1122862	1124361		unknown	499	similar to monooxygenase	O07561	O07561
yhjH	1	BSU10510	1124438	1124965		unknown	175	similar to transcriptional repressor ([SW|MarR family])	Q796S4	Q796S4
glcP	1	BSU10520	1125123	1126328		probable glucose/mannose:H+ symporter	401	probable glucose/mannose:H+ symporter	O07563	O07563
ntdC	1	BSU10530	1126400	1127452		NAD-dependent glucose-6-phosphate dehydrogenase	350	NAD-dependent glucose-6-phosphate dehydrogenase	O07564	O07564
ntdB	1	BSU10540	1127466	1128314		kanosamine-6-phosphate phosphatase	286	kanosamine-6-phosphate phosphatase	O07565	O07565
ntdA	1	BSU10550	1128286	1129611		pyridoxal phosphate-dependent	441	pyridoxal phosphate-dependent 3-oxo-glucose-6-phosphate:glutamate aminotransferase	O07566	O07566
ntdR	1	BSU10560	1129715	1130704		transcriptional regulator ([SW|LacI family])	329	transcription activator of the [[gene|ntdA]]-[[gene|ntdB]]-[[gene|ntdC]]-[[gene|glcP ]]operon	O07567	O07567
yhjN	2	BSU10570	1130918	1132072		unknown	384	unknown	O07568	O07568
yhjO	1	BSU10580	1132179	1133384		unknown	401	similar to multidrug-efflux transporter	O07569	O07569										Yes
yhjP	1	BSU10590	1133498	1135225		unknown	575	similar to ABC transporter (peptide binding protein)	O07570	O07570										Yes
yhjQ	1	BSU10600	1135255	1135581		copper storage protein	108	copper storage protein	O07571	O07571			Yes	Yes
yhjR	8	BSU10610	1135699	1136136		spore coat protein	145	inner spore coat protein	O07572	O07572
addB	1	BSU10620	1136320	1139820		ATP-dependent deoxyribonuclease (subunit B))	1166	ATP-dependent deoxyribonuclease (subunit B), required for efficient survival and replication restart after replication-transcription conflicts	P23477	P23477	Yes
addA	1	BSU10630	1139807	1143505		ATP-dependent deoxyribonuclease (subunit A))	1232	ATP-dependent deoxyribonuclease (subunit A), required for efficient survival and replication restart after replication-transcription conflicts	P23478	P23478	Yes
sbcD	1	BSU10640	1143577	1144752		exonuclease SbcD homolog	391	exonuclease SbcD homolog	P23479	P23479	Yes
sbcC	1	BSU10650	1144749	1148141		DNA exonuclease	1130	DNA exonuclease	O06714	O06714	Yes
hlpB	1	BSU10660	1148155	1148457		HNH nuclease-like protein	100	HNH nuclease-like protein, rescues AddA-AddB-mediated recombination intermediates	O06715	O06715
gerPF	9	BSU10670	1148494	1148721		unknown	75	spore germination protein, facilitates access of nutrient germinants to their cognate germinant receptors in sporesâ€™ inner membrane	O06716	O06716			Yes		Yes
gerPE	9	BSU10680	1148744	1149145		unknown	133	spore germination protein, facilitates access of nutrient germinants to their cognate germinant receptors in sporesâ€™ inner membrane	O06717	O06717			Yes		Yes
gerPD	8	BSU10690	1149145	1149321		unknown	58	spore germination protein, facilitates access of nutrient germinants to their cognate germinant receptors in sporesâ€™ inner membrane	O06718	O06718			Yes		Yes
gerPC	5	BSU10700	1149318	1149935		unknown	205	spore germination protein, facilitates access of nutrient germinants to their cognate germinant receptors in sporesâ€™ inner membrane	O06719	O06719			Yes		Yes
gerPB	8	BSU10710	1149958	1150200		unknown	80	spore germination protein, facilitates access of nutrient germinants to their cognate germinant receptors in sporesâ€™ inner membrane	O06720	O06720			Yes		Yes
gerPA	9	BSU10720	1150206	1150427		unknown	73	spore germination protein, facilitates access of nutrient germinants to their cognate germinant receptors in sporesâ€™ inner membrane	O06721	O06721			Yes		Yes
yisI	5	BSU10730	1150850	1151020		Spo0A-P phosphatase	56	Spo0A-P phosphatase, control of the phosphorelay	O06722	O06722			Yes	Yes
yisJ	1	BSU10740	1151166	1152089		unknown	307	unknown	O06723	O06723
yisK	1	BSU10750	1152244	1153149		modulator of Mbl activity	301	modulator of Mbl activity, similar to 5-oxo-1,2,5-tricarboxilic-3-penten acid decarboxylase	O06724	O06724
yisL	9	BSU10760	1153265	1153621		unknown	118	unknown	O06725	O06725
wprA	1	BSU10770	1153789	1156473		secreted quality control protease	894	secreted quality control protease	P54423	P54423
yisN	10	BSU10780	1156504	1157091		unknown	195	unknown	O06727	O06727			Yes	Yes
asnO	1	BSU10790	1157237	1159081		asparagine synthase (glutamine-hydrolysing)	614	asparagine synthase (glutamine-hydrolysing)	O05272	O05272			Yes	Yes
bstH	5	BSU10800	1159211	1159690		bacillithiol S-transferase	159	bacillithiol S-transferase	Q7WY73	Q7WY73
yisP	1	BSU10810	1159922	1160746		farnesyl diphosphate phosphatase	274	farnesyl diphosphate phosphatase, production of farnesol	O06728	O06728		Yes
yisQ	1	BSU10820	1160776	1162143		unknown	455	unknown	O07940	O07940										Yes
yisR	1	BSU10830	1162267	1163130		unknown	287	similar to transcription factor (AraC family)	P40331	P40331
iolQ	1	BSU10840	1163148	1164161		transcription factor ([SW|LacI family])	337	transcriptional repressor of [[gene|iolX]] expression, transcriptional activator involved in the degradation of glutamine phosphoribosylpyrophosphate amidotransferase	P37947	P37947
iolX	1	BSU10850	1164370	1165398		scyllo-inositol 2-dehydrogenase	342	scyllo-inositol 2-dehydrogenase	P40332	P40332
bstC	1	BSU10860	1165449	1165958		bacillithiol S-transferase	169	bacillithiol S-transferase, similar to nuclease inhibitor	O07939	O07939
yisU	1	BSU10870	1166008	1166670		unknown	220	similiar to arginine export protein	O06730	O06730										Yes
yisV	1	BSU10880	1166737	1168191		unknown	484	similar to transcriptional regulator (MocR/ GabR family)	Q796Q6	Q796Q6
yisX	1	BSU10890	1168199	1168837		unknown	212	unknown	O06733	O06733
yisY	1	BSU10900	1169043	1169849		spore coat protein	268	spore coat protein, similar to chloride peroxidase	O06734	O06734
yisZ	1	BSU10910	1169877	1170476		adenylylsulfate kinase	199	adenylylsulfate kinase	O06735	O06735			Yes	Yes
yitA	1	BSU10920	1170473	1171642		sulfate adenylyltransferase	389	sulfate adenylyltransferase	O06736	O06736			Yes	Yes
yitB	1	BSU10930	1171755	1172465		phospho-adenylylsulfate sulfotransferase	236	phospho-adenylylsulfate sulfotransferase	O06737	O06737			Yes	Yes
yitC	1	BSU10940	1172650	1173336		unknown	228	mother cell-specific [SW|sporulation] protein, similar to 2-phosphosulfolactate phosphatase	O06738	O06738			Yes	Yes
yitD	1	BSU10950	1173333	1174091		unknown	252	putative PSL synthase	O06739	O06739			Yes	Yes
yitE	2	BSU10960	1174136	1174765		unknown	209	unknown	O06740	O06740			Yes	Yes
yitF	1	BSU10970	1174861	1175976		unknown	371	similar to mandelate racemase	O06741	O06741			Yes	Yes
yitG	1	BSU10980	1175985	1177253		unknown	422	similar to multidrug resistance protein	Q796Q1	Q796Q1			Yes	Yes
yitH	5	BSU10990	1177365	1178213		unknown	282	unknown	O06743	O06743
yitI	5	BSU11000	1178218	1178682		unknown	154	unknown	O06744	O06744
yitJ	1	BSU11010	1178757	1180595		bifunctional homocysteine S-methyltransferase/5,10-methylenetetrahydrofolate reductase	612	Bifunctional homocysteine S-methyltransferase/5,10-methylenetetrahydrofolate reductase	O06745	O06745
yitK	1	BSU11020	1180909	1181400		unknown	163	similar to nucleotide-binding protein	O06746	O06746
yitL	1	BSU11030	1181499	1182395		unknown	298	unknown	O06747	O06747
yitM	5	BSU11040	1182448	1183032		unknown	194	unknown	O06748	O06748
yitO	3	BSU11055	1183029	1183958		unknown	309	unknown	O06750	O06750
yitP	3	BSU11070	1183943	1184479		unknown	178	unknown	O06751	O06751
yizB	1	BSU11079	1184657	1185004		unknown	115	unknown	C0H3Y4	C0H3Y4
yitQ	10	BSU11080	1185001	1185588		unknown	245	unknown	O06752	O06752			Yes	Yes
yitR	10	BSU11090	1185608	1185901		unknown	97	unknown	O06753	O06753
nprB	1	BSU11100	1186037	1187653		extracellular neutral protease B	538	extracellular neutral protease B	P39899	P39899
yitS	1	BSU11110	1187700	1188551		unknown	283	unknown	P70945	P70945
yitT	1	BSU11120	1188689	1189531		unknown	280	general stress protein, required for protection against paraquat stress	P39803	P39803
ipi	1	BSU11130	1189646	1190005		intracellular proteinase inhibitor	119	intracellular proteinase inhibitor	P39804	P39804
yizC	10	BSU11139	1190036	1190233		unknown	65	unknown	C0H3Y5	C0H3Y5			Yes	Yes
yitU	1	BSU11140	1190490	1191302		unknown	270	dephosphorylation of the riboflavin precursor, 5-amino-6-ribitylamino-2,4(1H,3H)-pyrimidinedione 5'-phosphate (minor activity)	P70947	P70947
yitV	1	BSU11150	1191423	1192190		unknown	255	similar to esterase	P70948	P70948
yitW	1	BSU11160	1192254	1192562		iron-sulphur cluster assembly factor	102	iron-sulphur cluster assembly factor	P70949	P70949
yitY	1	BSU11170	1192858	1194288		unknown	476	similar to oxidoreductase	Q796P5	Q796P5
yitZ	1	BSU11180	1194333	1194827		unknown	164	similar to multidrug resistance protein	P70952	P70952
argC	1	BSU11190	1195034	1196071		N-acetyl-g-glutamyl-phosphate reductase	346	N-acetyl-g-glutamyl-phosphate reductase	P23715	P23715
argJ	1	BSU11200	1196091	1197311		N-acetylglutamate synthase	406	N-acetylglutamate synthase	P36843	P36843
argB	1	BSU11210	1197326	1198102		N-acetylglutamate 5-phosphotransferase	258	N-acetylglutamate 5-phosphotransferase	P68729	P68729
argD	1	BSU11220	1198099	1199256		acetylornithine transaminase	385	acetylornithine transaminase	P36839	P36839
carA	1	BSU11230	1199327	1200388		carbamoyl-phosphate transferase-arginine (subunit A)	353	carbamoyl-phosphate transferase-arginine (subunit A)	P36838	P36838
carB	1	BSU11240	1200381	1203473		carbamoyl-phosphate transferase-arginine (subunit B)	1030	carbamoyl-phosphate transferase-arginine (subunit B)	P18185	P18185
argF	1	BSU11250	1203461	1204420		ornithine carbamoyltransferase	319	ornithine carbamoyltransferase	P18186	P18186
yjzC	10	BSU11260	1204506	1204685		unknown	59	unknown	O34585	O34585
yjzD	8	BSU11270	1204731	1204916		unknown	61	unknown	O34713	O34713
yjaU	10	BSU11280	1205165	1205899		unknown	244	unknown	O35001	O35001
yjaV	10	BSU11290	1205981	1206538		unknown	135	[[protein|SigE]]-dependent [SW|sporulation] gene, similar to UDP-glucose 4-epimerase	O34959	O34959			Yes	Yes
med	1	BSU11300	1206629	1207582		positive regulator of comK	317	lipoprotein, positive regulator of comK, stimulates KinD-dependent phosphorylation of Spo0A	O32436	O32436	Yes
comZ	10	BSU11310	1207597	1207788		unknown	63	late competence gene	O32437	O32437	Yes
yjzB	10	BSU11320	1207818	1208057		spore coat protein	79	spore coat protein	O34891	O34891
fabHA	1	BSU11330	1208222	1209160		beta-ketoacyl-acyl carrier protein synthase III	312	beta-ketoacyl-acyl carrier protein synthase III, principal condensing enzyme responsible for the initiation of fatty acid synthesis in non-stressed B. subtilis cells	O34746	O34746
fabF	1	BSU11340	1209183	1210424		beta-ketoacyl-acyl carrier protein synthase II	413	beta-ketoacyl-acyl carrier protein synthase II, involved in the control of membrane fluidity	O34340	O34340
yjaZ	3	BSU11350	1210500	1211285		unknown	261	unknown	O31596	O31596			Yes	Yes
appD	1	BSU11360	1211477	1212463		oligopeptide [SW|ABC transporter ](ATP-binding protein))	328	oligopeptide [SW|ABC transporter ](ATP-binding protein)	P42064	P42064
appF	1	BSU11370	1212460	1213449		oligopeptide [SW|ABC transporter ](ATP-binding protein))	329	oligopeptide [SW|ABC transporter ](ATP-binding protein)	P42065	P42065
appA/1	1	BSU11381	1213537	1214001	Split gene (partner appA/2)	oligopeptide ABC transporter	154	oligopeptide ABC transporter, inactive pseudogene in strain 168		P42061
appA/2	Split gene	BSU11382	1214001	1215167	Split gene (partner appA/1)	oligopeptide ABC transporter	388	oligopeptide ABC transporter, inactive pseudogene in strain 168
appB	1	BSU11390	1215243	1216193		oligopeptide [SW|ABC transporter] (permease))	317	oligopeptide [SW|ABC transporter] (permease)	P42062	P42062
appC	1	BSU11400	1216210	1217121		oligopeptide [SW|ABC transporter] (permease))	303	oligopeptide [SW|ABC transporter] (permease)	P42063	P42063
yjbA	9	BSU11410	1217326	1218078		unknown	250	unknown	O31597	O31597			Yes	Yes
trpS	1	BSU11420	1218113	1219105		tryptophanyl-tRNA synthetase	330	tryptophanyl-tRNA synthetase	P21656	P21656
oppA	1	BSU11430	1219849	1221486		oligopeptide ABC transporter (binding protein)	545	oligopeptide ABC transporter (binding protein)	P24141	P24141	Yes
oppB	1	BSU11440	1221594	1222529		oligopeptide [SW|ABC transporter] (permease)	311	oligopeptide [SW|ABC transporter] (permease)	P24138	P24138	Yes
oppC	1	BSU11450	1222533	1223450		oligopeptide [SW|ABC transporter] (permease)	305	oligopeptide [SW|ABC transporter] (permease)	P24139	P24139	Yes
oppD	1	BSU11460	1223455	1224531		oligopeptide [SW|ABC transporter ](ATP-binding protein)	358	oligopeptide [SW|ABC transporter ](ATP-binding protein)	P24136	P24136	Yes
oppF	1	BSU11470	1224533	1225450		oligopeptide [SW|ABC transporter] (ATP-binding protein)	305	oligopeptide [SW|ABC transporter] (ATP-binding protein)	P24137	P24137	Yes
yjbB	5	BSU11480	1225557	1226774		unknown	405	similar to macrolide-efflux transporter	O31600	O31600										Yes
yjbC	9	BSU11490	1226938	1227516		unknown	192	general stress protein, required for survival of salt and paraquat stresses	O31601	O31601									Yes
spx	1	BSU11500	1227697	1228092		transcriptional regulator Spx	131	transcriptional regulator Spx, involved in regulation of many genes, important for the prevention of protein aggregation during severe heat stress, required for protection against paraquat stress	O31602	O31602									Yes
yjbE	1	BSU11510	1228135	1228791		unknown	218	unknown	O31603	O31603			Yes	Yes
mecA	1	BSU11520	1229068	1229724		adaptor protein	218	buffering protein for development, dampens transitions to spore, biofilm exopolysaccharide and competence expression , targets [[protein|ComK ]]and [[protein|ComS ]]to the [[protein|ClpC]]-[[protein|ClpP ]]degradation machine (in log phase), inhibits the transcriptional activity of [[protein|Spo0A]]-P by direct interaction	P37958	P37958	Yes								Yes
coiA	2	BSU11530	1229915	1231036		unknown	373	protein involved in establishment of DNA transport in competence	O31604	O31604	Yes
pepF	1	BSU11540	1231083	1233095		oligoendopeptidase	609	oligoendopeptidase, inhibits sporulation upon overexpression	O31605	O31605
yizD	9	BSU11549	1233133	1233300		unknown	55	unknown	C0H3Y6	C0H3Y6
yjbH	1	BSU11550	1233614	1234513		adaptor protein	275	adaptor protein for ClpX-ClpP-catalyzed Spx degradation, confers resistance against nitrosating agents	O31606	O31606
yjbI	1	BSU11560	1234510	1234908		truncated hemoglobin	132	truncated hemoglobin, NO protection	O31607	O31607
cwlQ	1	BSU11570	1235163	1235708		bifunctional enzyme with muramidase and	181	cell wall hydrolase	O31608	O31608
yjbK	1	BSU11580	1235912	1236484		unknown	190	unknown	O31609	O31609
yjbL	8	BSU11590	1236609	1236977		unknown	122	unknown	O31610	O31610
sasB	1	BSU11600	1237006	1237641		(p)ppGpp synthetase	211	(p)ppGpp synthetase	O31611	O31611
nadF	1	BSU11610	1237660	1238460		inorganic polyphosphate/ATP-NAD kinase	266	NAD kinase	O31612	O31612
yjbO	1	BSU11620	1238523	1239374		putative pseudouridylate synthase	283	similar to pseudouridylate synthase	O31613	O31613
prpE	1	BSU11630	1239387	1240121		protein tyrosine phosphatase	244	protein tyrosine phosphatase	O31614	O31614
yjbQ	1	BSU11640	1240356	1242200		unknown	614	similar to Na /H antiporter	O31615	O31615
tenA	1	BSU11650	1242449	1243159		thiaminase II	236	thiaminase II	P25052	P25052
tenI	1	BSU11660	1243134	1243751		thiazole tautomerase	205	thiazole tautomerase	P25053	P25053
thiO	1	BSU11670	1243735	1244844		glycine oxidase	369	FAD-dependent glycine oxidase	O31616	O31616
thiS	2	BSU11680	1244844	1245044		sulfur carrier protein	66	sulfur carrier protein, hydroxyethylthiazole phosphate biosynthesis	O31617	O31617
thiG	1	BSU11690	1245041	1245811		thiamin thiazole synthase	256	hydroxyethylthiazole phosphate biosynthesis	O31618	O31618
thiF	1	BSU11700	1245808	1246818		unknown	336	hydroxyethylthiazole phosphate biosynthesis	O31619	O31619
thiD	1	BSU11710	1246837	1247652		4-amino-5-hydroxymethyl-2-methylpyrimidinepyrophosphate kinase	271	4-amino-5-hydroxymethyl-2-methylpyrimidine and 4-amino-5-hydroxymethyl-2-methylpyrimidine pyrophosphate kinase	O31620	O31620
fabI	1	BSU11720	1247788	1248564		enoyl-acyl carrier protein reductase	258	enoyl-acyl carrier protein reductase	P54616	P54616
cotO	10	BSU11730	1248665	1249348		spore coat morphogenetic protein	227	spore coat morphogenetic protein, controls assembly of the coat layers and coat surface topography	O31622	O31622
cotZ	9	BSU11740	1249442	1249888		spore crust protein (insoluble fraction)	148	spore crust protein (insoluble fraction), necessary for the assembly of the spore crust, the outermost layer of the spore coat	Q08312	Q08312
cotY	2	BSU11750	1250016	1250504		spore crust protein (insoluble fraction)	162	spore coat protein (insoluble fraction), necessary for the assembly of the spore crust, the outermost layer of the spore coat	Q08311	Q08311
cotX	9	BSU11760	1250656	1251174		spore crust protein (insoluble fraction)	172	spore crust protein (insoluble fraction), necessary for the assembly of the spore crust, the outermost layer of the spore coat	Q08313	Q08313
cotW	10	BSU11770	1251273	1251590		spore crust protein (insoluble fraction)	105	spore crust protein (insoluble fraction), formation of the spore crust	Q08310	Q08310
cotV	10	BSU11780	1251631	1252017		spore crust protein (insoluble fraction)	128	spore crust protein (insoluble fraction), formation of the spore crust	Q08309	Q08309
yjcA	9	BSU11790	1252177	1252533		unknown	118	unknown	O31623	O31623			Yes	Yes
yjzK	10	BSU11799	1252815	1253021		unknown	68	unknown	C0H3Y7	C0H3Y7			Yes	Yes
yjcZ	N/A	BSU11809	1253103	1253252		unknown	49	unknown	C0H3Y8	C0H3Y8
spoVIF	2	BSU11810	1253385	1253639		unknown	100	required for spore coat assembly and resistance	O31625	O31625			Yes	Yes
yjcD	1	BSU11820	1253713	1255866		unknown	759	similar to ATP-dependent DNA helicase	O31626	O31626
yjzE	10	BSU11839	1256109	1256363		unknown	84	general stress protein	C0H3Y9	C0H3Y9
yjcF	1	BSU11840	1256436	1256858		unknown	140	similar to GCN5-related N-acetyltransferase	O31628	O31628
yjcG	1	BSU11850	1256862	1257377		putative 2-5 RNA-ligase	171	putative 2-5 RNA-ligase	O31629	O31629
yjcH	1	BSU11860	1257414	1258136		unknown	240	unknown	O31630	O31630
metI	1	BSU11870	1258492	1259613		O-succinylhomoserine lyase (L-cysteine, H<sub>2</sub>S, methanethiol, elimination)	373	O-succinylhomoserine lyase (L-cysteine, H<sub>2</sub>S, methanethiol, elimination)	O31631	O31631
metC	1	BSU11880	1259606	1260778		cystathionine beta-lyase	390	cystathionine beta-lyase	O31632	O31632
yjcK	1	BSU11890	1260811	1261356		unknown	181	similar to ribosomal-protein-alanine N-acetyltransferase	O31633	O31633
yjcL	1	BSU11900	1261426	1262616		unknown	396	unknown	O31634	O31634
yjcM	7	BSU11910	1263702	1264931		unknown	409	unknown	O31635	O31635
yjcN	10	BSU11920	1265057	1265377		unknown	106	unknown	O31636	O31636
yjzF	14	BSU11928	1265530	1265661		unknown	43	unknown	C0H3Z0	C0H3Z0
yjzG	12	BSU11929	1265677	1265850		unknown	57	unknown	C0H3Z1	C0H3Z1
yjcO	10	BSU11930	1265887	1266348		unknown	153	unknown	O31637	O31637
yjcP	12	BSU11940	1266614	1267117		unknown	167	unknown	O31638	O31638
yjcQ	8	BSU11950	1267129	1267413		unknown	94	unknown	O31639	O31639
yjcR	6	BSU11960	1267574	1268101		unknown	175	unknown	O31640	O31640										Yes
yjcS	5	BSU11970	1268275	1268592		unknown	105	unknown	O31641	O31641
yjdA	1	BSU11980	1268829	1269584		unknown	251	similar to 3-oxoacyl-acyl-carrier protein reductase	O31642	O31642
yjdB	10	BSU11990	1269733	1270080		unknown	115	unknown	O31643	O31643
manR	1	BSU12000	1270631	1272577		transcriptional activator, PRD-type	648	transcriptional activator of the manP-manA-yjdF operon	O31644	O31644
manP	1	BSU12010	1272725	1274677		trigger enzyme: mannose-specific phosphotransferase system, EIIBCA	589	trigger enzyme: mannose-specific phosphotransferase system, EIIBCA of the PTS	O31645	O31645
manA	1	BSU12020	1274692	1275639		mannose-6-phosphate isomerase	315	mannose-6-phosphate isomerase, required for proper cell wall synthesis	O31646	O31646
yjdF	2	BSU12030	1275809	1276291		unknown	160	unknown	O31647	O31647
yjdG	1	BSU12040	1276337	1276843		unknown	168	unknown	O31648	O31648
yjdH	10	BSU12050	1277062	1277457		unknown	134	unknown	O31649	O31649
yjdI	1	BSU12060	1277686	1278165		Cys-tRNA(Pro) and Cys-tRNA(Cys) deacylase	159	similiar to Cys-tRNA(Pro) and Cys-tRNA(Cys) deacylase	O31650	O31650
yjzH	5	BSU12069	1278205	1278399		unknown	64	unknown	C0H3Z2	C0H3Z2
yjdJ	10	BSU12070	1278565	1278894		unknown	109	unknown	O31651	O31651
ctaO	1	BSU12080	1279514	1280503		heme O synthase (minor enzyme)	329	heme O synthase (minor enzyme)	O31652	O31652
cotT	N/A	BSU12090	1280626	1280949		spore coat protein (inner)	107	spore coat protein (inner)	P11863	P11863
yjeA	1	BSU12100	1281128	1282531		polysaccharide deacetylase C	467	peptidoglycan deacetylase C	O34798	O34798
yjfA	7	BSU12110	1282571	1283044		unknown	157	unknown	O34554	O34554			Yes	Yes
yjfB	8	BSU12120	1283169	1283336		unknown	55	unknown	O34438	O34438
yjfC	1	BSU12130	1283463	1284362		unknown	309	unknown	O34458	O34458										Yes
yjgA	5	BSU12140	1284371	1284769		unknown	132	unknown	O35027	O35027
yjgB	10	BSU12150	1284870	1285445		unknown	191	general stress protein, survival of ethanol stress	O34960	O34960
yjgC	1	BSU12160	1285591	1288548		formate dehydrogenase	985	general stress protein, formate dehydrogenase, important for survival of salt and ethanol stress	O34720	O34720
yjgD	10	BSU12170	1288541	1289101		unknown	186	general stress protein, survival of ethanol and paraquat stresses	O34681	O34681
yjhA	8	BSU12180	1289298	1289939		unknown	213	unknown	O34725	O34725
yjhB	1	BSU12190	1290018	1290644		unknown	170	Nudix hydrolase, similar to mutator MutT protein	C0SPC3	C0SPC3
yjiA	10	BSU12200	1290675	1290953		unknown	92	unknown	O34679	O34679
yjiB	1	BSU12210	1291344	1292534		monooxygenase CYP109B1	396	cytochrome P450, monooxygenase CYP109B1	O34374	O34374
yjiC	1	BSU12220	1292557	1293735		macrolide glycosyltransferase	392	macrolide glycosyltransferase	O34539	O34539
yjzI	10	BSU12229	1293776	1293964		unknown	62	unknown	C0H3Z3	C0H3Z3
yjjA	1	BSU12230	1294138	1294950		similar to uroporphyrinogen III synthase	270	similar to uroporphyrinogen III synthase	O34394	O34394
yjkA	1	BSU12240	1294996	1295748		ABC transporter (membrane protein)	250	similar to amino acid ABC transporter (membrane protein)	O34684	O34684
yjkB	1	BSU12250	1295748	1296500		[SW|ABC transporter ](ATP-binding protein)	250	similar to amino acid [SW|ABC transporter ](ATP-binding protein)	O34756	O34756
yjlA	1	BSU12260	1296620	1297594		unknown	324	similar to intracellular alkaline protease	O34428	O34428
yjlB	1	BSU12270	1297726	1298223		unknown	165	unknown	O34612	O34612
yjlC	10	BSU12280	1298612	1299034		unknown	140	unknown	O34633	O34633
ndh	1	BSU12290	1299074	1300252		NADH dehydrogenase (Menaquinone 7 & no proton)	392	NADH dehydrogenase (Menaquinone 7 & no proton)	P80861	P80861
uxaC	1	BSU12300	1300450	1301871		glucuronate isomerase (D-glucuronate, D-galacturonate)	473	glucuronate isomerase (D-glucuronate, D-galacturonate)	O34808	O34808										Yes
yjmB	1	BSU12310	1301939	1303318		unknown	459	similar to Na+:galactoside symporter	O34961	O34961										Yes
yjmC	1	BSU12320	1303423	1304436		unknown	337	similar to hydroxycarboxylic acid dehydrogenase, may be involved in galacturonate utilization	O34736	O34736			Yes	Yes
yjmD	1	BSU12330	1304442	1305461		galactitol-1-phosphate dehydrogenase	339	galactitol-1-phosphate dehydrogenase	O35045	O35045			Yes	Yes
uxuA	1	BSU12340	1305486	1306565		D-mannonate hydrolyase	359	D-mannonate hydrolyase	O34346	O34346			Yes	Yes
yjmF	1	BSU12350	1306562	1307398		unknown	278	similar to D-mannonate oxidoreductase/ fructuronate reductase	O34896	O34896			Yes	Yes
exuT	1	BSU12360	1307446	1308714		hexuronate transporter	422	galacturonate transport in via proton symport, glucuronate transport in via proton symport	O34456	O34456			Yes	Yes
exuR	1	BSU12370	1308802	1309803		transcriptional repressor (LacI family)	333	repression of the hexuronate utilization operon (uxaC-yjmB-yjmC-yjmD-uxuA-yjmF-exuT-exuR-uxaB-uxaA)	Q9JMQ1	Q9JMQ1			Yes	Yes
uxaB	1	BSU12380	1309880	1311322		tagaturonate reductase	480	tagaturonate reductase	O34354	O34354			Yes	Yes						Yes
uxaA	1	BSU12390	1311319	1312812		altronate hydrolase	497	altronate hydrolase	O34673	O34673			Yes	Yes						Yes
yjnA	1	BSU12400	1312851	1313615		unknown	254	unknown	O34578	O34578			Yes	Yes
bstD	3	BSU12410	1313840	1314304		bacillithiol S-transferase	154	bacillithiol S-transferase	O34334	O34334
yjoB	1	BSU12420	1314453	1315724		unknown	423	AAA family, ATPase activity , similar to cell-division protein FtsH	O34703	O34703
rapA	1	BSU12430	1315869	1317005		response regulator aspartate phosphatase	378	response regulator aspartate phosphatase, dephosphorylates Spo0F-P, control of the phosphorelay	Q00828	Q00828			Yes	Yes
phrA	10	BSU12440	1316995	1317129		phosphatase (RapA) inhibitor	44	response regulator aspartate phosphatase (RapA) inhibitor, control of the phosphorelay	Q00829	Q00829			Yes	Yes
yjpA	2	BSU12450	1317157	1317414		unknown	80	unknown	O34446	O34446
xlyB	1	BSU12460	1317535	1318488		N-acetylmuramoyl-L-alanine amidase	317	N-acetylmuramoyl-L-alanine amidase	O34391	O34391						Yes	5.1.1. PBSX prophage
yjqA	1	BSU12470	1318528	1318905		unknown	125	unknown	O34593	O34593						Yes	5.1.1. PBSX prophage
pghB	1	BSU12480	1319011	1319613		phage-derived gamma polyglutamic acid hydrolase	200	phage-derived gamma polyglutamate hydrolase	O34785	O34785						Yes	5.1.1. PBSX prophage
yjqC	1	BSU12490	1319690	1320526		spore coat protein	278	spore coat protein, similar to manganese-containing catalase	O34423	O34423						Yes	5.1.1. PBSX prophage
xkdA	8	BSU12500	1320570	1321166		unknown	198	PBSX prophage	P39780	P39780						Yes	5.1.1. PBSX prophage
xre	1	BSU12510	1321329	1321670		transcriptional repressor (Xre family)	113	transcriptional repressor (Xre family) of PBSX prophage genes	P23789	P23789						Yes	5.1.1. PBSX prophage
yjzJ	10	BSU12519	1321848	1322027		unknown	59	unknown PBSX prophage protein	C0H3Z4	C0H3Z4						Yes	5.1.1. PBSX prophage
xkdB	10	BSU12520	1322014	1322850		unknown	277	PBSX prophage	P39781	P39781						Yes	5.1.1. PBSX prophage			Yes
xkdC	1	BSU12530	1322750	1323550		unknown	266	PBSX prophage	P39782	P39782						Yes	5.1.1. PBSX prophage
ykzK	12	BSU12539	1323550	1323717		unknown	55	unknown PBSX prophage protein	C0H3Z5	C0H3Z5						Yes	5.1.1. PBSX prophage
xkdD	5	BSU12540	1323802	1324152		unknown	116	PBSX prophage	P39783	P39783						Yes	5.1.1. PBSX prophage
xtrA	10	BSU12550	1324149	1324355		unknown	68	PBSX prophage	P54344	P54344						Yes	5.1.1. PBSX prophage
xpf	2	BSU12560	1324471	1324980		PBSX prophage RNA polymerase sigma factor	169	PBSX phage RNA polymerase sigma factor	P39784	P39784						Yes	5.1.1. PBSX prophage
xtmA	2	BSU12570	1325096	1325893		PBSX terminase (small subunit)	265	PBSX terminase (small subunit)	P39785	P39785						Yes	5.1.1. PBSX prophage
xtmB	1	BSU12580	1325890	1327191		PBSX terminase (large subunit)	433	PBSX terminase (large subunit)	P39786	P39786						Yes	5.1.1. PBSX prophage
xkdE	1	BSU12590	1327195	1328682		unknown	495	PBSX prophage	P54325	P54325						Yes	5.1.1. PBSX prophage
xkdF	2	BSU12600	1328702	1329529		unknown	275	PBSX prophage	P54326	P54326						Yes	5.1.1. PBSX prophage
xkdG	1	BSU12610	1329555	1330490		unknown	311	PBSX prophage	P54327	P54327						Yes	5.1.1. PBSX prophage
ykzL	8	BSU12619	1330512	1330895		unknown	127	unknown PBSX prophage protein	C0H3Z6	C0H3Z6						Yes	5.1.1. PBSX prophage
xkdH	8	BSU12620	1330892	1331248		unknown	118	PBSX prophage	P54328	P54328						Yes	5.1.1. PBSX prophage
xkdI	8	BSU12630	1331245	1331730		unknown	161	PBSX prophage	P54329	P54329						Yes	5.1.1. PBSX prophage
xkdJ	8	BSU12640	1331743	1332183		unknown	146	PBSX prophage	P54330	P54330						Yes	5.1.1. PBSX prophage
ykzM	8	BSU12649	1332187	1332405		unknown	72	unknown PBSX prophage protein	C0H3Z7	C0H3Z7						Yes	5.1.1. PBSX prophage
xkdK	6	BSU12650	1332402	1333802		unknown	464	PBSX prophage	P54331	P54331						Yes	5.1.1. PBSX prophage
xkdM	6	BSU12660	1333804	1334247		unknown	147	PBSX prophage	P54332	P54332						Yes	5.1.1. PBSX prophage
xkdN	6	BSU12671	1334339	1334785		unknown	148	unknown PBSX prophage protein	P54333	P54333						Yes	5.1.1. PBSX prophage
xkzB	11	BSU12672	1334815	1334964		unknown	49	unknown PBSX prophage protein	C0H3Z8	C0H3Z8						Yes	5.1.1. PBSX prophage
xkdO	1	BSU12680	1334966	1338964		unknown	1332	PBSX prophage	P54334	P54334						Yes	5.1.1. PBSX prophage
xkdP	1	BSU12690	1338957	1339616		unknown	235	PBSX prophage	P54335	P54335						Yes	5.1.1. PBSX prophage
xkdQ	1	BSU12700	1339632	1340609		unknown	325	PBSX prophage	P54336	P54336						Yes	5.1.1. PBSX prophage
xkdR	5	BSU12710	1340609	1340875		unknown	88	PBSX prophage	P54337	P54337						Yes	5.1.1. PBSX prophage
xkdS	6	BSU12720	1340932	1341357		unknown	141	PBSX prophage	P54338	P54338						Yes	5.1.1. PBSX prophage
xkdT	1	BSU12730	1341350	1342396		unknown	348	PBSX prophage	P54339	P54339						Yes	5.1.1. PBSX prophage
xkdU	6	BSU12740	1342380	1342958		unknown	192	PBSX prophage	P54340	P54340						Yes	5.1.1. PBSX prophage
xkzA	5	BSU12749	1342955	1343227		unknown	90	unknown PBSX prophage protein	C0H3Z9	C0H3Z9						Yes	5.1.1. PBSX prophage
xkdV	5	BSU12750	1343230	1345293		unknown	687	PBSX prophage	P54341	P54341						Yes	5.1.1. PBSX prophage
xkdW	10	BSU12760	1345305	1345634		unknown	109	PBSX prophage	P54342	P54342						Yes	5.1.1. PBSX prophage
xkdX	10	BSU12770	1345631	1345795		unknown	54	PBSX prophage	P54343	P54343						Yes	5.1.1. PBSX prophage
xepA	8	BSU12780	1345839	1346678		PBSX prophage lytic exoenzyme	279	PBSX prophage lytic exoenzyme	P39797	P39797						Yes	5.1.1. PBSX prophage
xhlA	10	BSU12790	1346731	1347000		unknown	89	involved in cell lysis upon induction of PBSX, required for the formation of membrane vesicles in a sub-population of cells	P39798	P39798						Yes	5.1.1. PBSX prophage
xhlB	7	BSU12800	1347013	1347276		putative holin	87	putative holin, required for the formation of membrane vesicles in a sub-population of cells	Q99163	Q99163						Yes	5.1.1. PBSX prophage
xlyA	1	BSU12810	1347289	1348182		N-acetylmuramoyl-L-alanine amidase	297	N-acetylmuramoyl-L-alanine amidase, required for the formation of membrane vesicles in a sub-population of cells	P39800	P39800						Yes	5.1.1. PBSX prophage
spoIISB	10	BSU12820	1348442	1348612		anti-toxin	56	disruption blocks sporulation after septum formation	O34800	O34800			Yes	Yes
spoIISA	10	BSU12830	1348612	1349358		toxin	248	lethal when synthesized during vegetative growth in the absence of SpoIISB	O34853	O34853			Yes	Yes
pit	1	BSU12840	1349468	1350469		low-affinity inorganic phosphate transporter, proton symporter	328	low-affinity inorganic phosphate transporter, proton symporter	O34436	O34436
ykaA	1	BSU12850	1350482	1351099		unknown	205	unknown	O34454	O34454
steT	1	BSU12860	1351375	1352691		serine/ threonine exchanger transporter	438	serine/ threonine exchanger transporter	O34739	O34739
mhqA	1	BSU12870	1353080	1354030		hydroquinone-specific dioxygenase	316	hydroquinone-specific dioxygenase, confers resistence to methyl-hydroxyquinone	O34689	O34689
ykcB	1	BSU12880	1354285	1356435		unknown	716	unknown	O34575	O34575										Yes
ykcC	1	BSU12890	1356447	1357418			323	similar to lipoteichoic acid glycosyltransferase	O34319	O34319										Yes
htrA	1	BSU12900	1357936	1359285		serine protease Do	449	membrane-anchored protein quality control protease, serine protease Do	O34358	O34358
proG	1	BSU12910	1359454	1360272		1-pyrroline-5-carboxylate dehydrogenase	272	1-pyrroline-5-carboxylate dehydrogenase	Q00777	Q00777
dppA	1	BSU12920	1360401	1361225		D-alanyl-aminopeptidase	274	D-alanyl-aminopeptidase	P26902	P26902
dppB	1	BSU12930	1361242	1362168		dipeptide [SW|ABC transporter] (permease)	308	dipeptide [SW|ABC transporter] (permease)	P26903	P26903
dppC	1	BSU12940	1362174	1363136		dipeptide [SW|ABC transporter] (permease)	320	dipeptide [[protein|ABC transporter]] (permease)	P26904	P26904
dppD	1	BSU12950	1363141	1364148		dipeptide [SW|ABC transporter ](ATP-binding protein)	335	dipeptide [SW|ABC transporter ](ATP-binding protein)	P26905	P26905
dppE	1	BSU12960	1364151	1365800		dipeptide ABC transporter (dipeptide-binding protein)	549	dipeptide ABC transporter (dipeptide-binding protein)	P26906	P26906
ykfA	1	BSU12970	1365888	1366847		unknown	234	similar to immunity to bacteriotoxins	O34851	O34851
ykfB	1	BSU12980	1366844	1367944		L-Ala-D/L-Glu epimerase	366	L-Ala-D/L-Glu epimerase	O34508	O34508
ykfC	1	BSU12990	1367941	1368831		D-glutamyl-L-amino acid peptidase	296	D-glutamyl-L-amino acid peptidase	O35010	O35010
ykfD	1	BSU13000	1368844	1369833		unknown	327	similar to oligopeptide [SW|ABC transporter ](permease)	C0SP98	C0SP98
ykgB	1	BSU13010	1369876	1370925		6-phosphogluconolactonase	349	6-phosphogluconolactonase, general stress protein	O34499	O34499
ykgA	1	BSU13020	1371015	1371875		unknown	263	general stress protein, survival of salt and ethanol stresses	O34497	O34497
ykhA	1	BSU13030	1372035	1372553		unknown	172	similar to acyl-CoA thioesterase	P49851	P49851
hmp	1	BSU13040	1372792	1373991		flavohemoglobin	399	flavohemoglobin, involved in resistance to nitric oxide (NO), essential for long-term survival under anaerobic conditions	P49852	P49852
ykzH	10	BSU13050	1374068	1374292		unknown	74	unknown	O31653	O31653			Yes	Yes
ykjA	1	BSU13060	1374437	1375168		unknown	243	unknown	P49853	P49853			Yes	Yes
bstF	8	BSU13070	1375260	1375787		bacillithiol S-transferase	175	bacillithiol S-transferase	P49854	P49854
ykkB	1	BSU13080	1375777	1376295		unknown	172	similar to N-acetyltransferase	P49855	P49855
ykkC	1	BSU13090	1376517	1376855		subunit of guanidine exporter	112	putative guanidine exporter	P49856	P49856
ykkD	1	BSU13100	1376855	1377172		subunit of guanidine exporter	105	putative guanidine exporter	P49857	P49857
ykkE	1	BSU13110	1377243	1378145		formyltetrahydrofolate deformylase	300	formyltetrahydrofolate deformylase	O34990	O34990
proB	1	BSU13120	1378496	1379593		glutamate 5-kinase	365	glutamate 5-kinase	P39820	P39820
proA	1	BSU13130	1379605	1380852		glutamate-5-semialdehyde dehydrogenase	415	glutamate-5-semialdehyde dehydrogenase, required for normal and osmoadaptive proline biosynthesis	P39821	P39821
ohrA	1	BSU13140	1380978	1381403		peroxiredoxin	141	peroxiredoxin , protects the cell against organic peroxides	O34762	O34762
ohrR	1	BSU13150	1381434	1381877		transcription repressor (MarR family)	147	transcription repressor of the ohrA gene	O34777	O34777
ohrB	1	BSU13160	1382020	1382430		unknown	136	general stress protein	P80242	P80242
ykzN	12	BSU13169	1382457	1382627		unknown	56	unknown	C0H400	C0H400
guaD	1	BSU13170	1382677	1383147		guanine deaminase	156	guanine deaminase, general stress protein, important for survival of ethanol and paraquat stresses	O34598	O34598
metE	1	BSU13180	1383320	1385608		methionine synthase	762	methionine synthase	P80877	P80877
ispA	1	BSU13190	1386024	1386983		intracellular serine protease	319	intracellular serine protease	P11018	P11018
rsbRB	1	BSU13200	1387206	1388039		RsbR paralog	277	probably part of the stressosome	O34860	O34860
thiX	1	BSU13210	1388070	1388834		thiamine [SW|ECF transporter] (membrane-spanning T protein)	254	thiamine [SW|ECF transporter] (membrane-spanning T protein)	O34572	O34572
thiW	1	BSU13220	1388809	1390452		thiamine [SW|ECF transporter] (ATP-binding protein)	490	thiamine [SW|ECF transporter] (ATP-binding protein)	O34362	O34362
thiV	1	BSU13230	1390439	1391038		thiamine [SW|ECF transporter] (membrane protein, thiamine-specific S protein)	199	thiamine [SW|ECF transporter] (membrane protein, thiamine-specific S protein)	O34738	O34738
thiU	1	BSU13240	1391040	1391642		thiamine [SW|ECF transporter] (binding protein)	200	thiamine [SW|ECF transporter] (binding protein)	O34911	O34911
ykoG	1	BSU13250	1391953	1392639		two-component response regulator (OmpR family)	228	two-component response regulator (OmpR family)	O34903	O34903
ykoH	1	BSU13260	1392643	1394007		two-component sensor kinase	454	two-component sensor kinase	O34638	O34638
ykoI	1	BSU13270	1394004	1394684		unknown	226	unknown	O34551	O34551
ykoJ	1	BSU13280	1394776	1395288		unknown	170	unknown	O35012	O35012
ykzD	11	BSU13290	1395371	1395508		unknown	45	unknown	O34405	O34405			Yes	Yes
ykzO	Not in Uniprot	BSU13299	1395598	1395810		unknown	70	unknown, putative pseudogene												Yes
mgtE	1	BSU13300	1396013	1397368		primary magnesium transporter	451	primary magnesium transporter	O34442	O34442
tnrA	2	BSU13310	1397411	1397743		transcription activator/ repressor ([SW|MerR family])	110	transcriptional pleiotropic regulator ([SW|MerR family]) involved in global nitrogen regulation	Q45666	Q45666
ykzB	10	BSU13320	1397938	1398093		unknown	51	unknown	O34923	O34923
ykoL	10	BSU13330	1398181	1398363		unknown	60	unknown	O34763	O34763
ykoM	1	BSU13340	1398496	1398960		unknown	154	similar to transcriptional regulator (MarR family)	O34949	O34949
ykoN	5	BSU13350	1398975	1400096		unknown	373	unknown	C0SPB9	C0SPB9			Yes	Yes						Yes
ykoP	8	BSU13360	1400188	1400739		unknown	183	unknown	O34495	O34495			Yes	Yes
ykoQ	1	BSU13370	1400767	1401579		unknown	270	unknown	O35040	O35040			Yes	Yes						Yes
ykoS	1	BSU13380	1401772	1403466		unknown	564	unknown	O34830	O34830			Yes	Yes
ykoT	1	BSU13390	1403479	1404492		unknown	337	similar to lipoteichoic acid glycosyltransferase	O34755	O34755
ligD	1	BSU13400	1404518	1406353		DNA repair polymerase/ ligase	611	DNA repair polymerase/ ligase in non-homologous end joining DNA repair	O34398	O34398			Yes	Yes
ykoV	1	BSU13410	1406357	1407292		DNA-end-binding protein Ku	311	DNA-end-binding protein Ku, non-homologous end joining DNA repair	O34859	O34859			Yes	Yes
dgcW	1	BSU13420	1407329	1409578		diguanylate cyclase and potential phosphodiesterase	749	diguanylate cyclase and potential phosphodiesterase	O34311	O34311
ykoX	1	BSU13430	1409912	1410577		unknown	221	similar to alkaline phosphatase	O34908	O34908
ykoY	1	BSU13440	1410654	1411628		unknown	324	membrane protein, may be involved in manganese detoxification	O34997	O34997			Yes	Yes
sigI	2	BSU13450	1411892	1412647		[SW|RNA polymerase ][SW|sigma factor ]SigI	251	[SW|RNA polymerase ][SW|sigma factor ]SigI	O31654	O31654
rsgI	2	BSU13460	1412644	1413789		anti-sigma factor	381	regulator of SigI activity	O31655	O31655
sspD	2	BSU13470	1413800	1413994		small acid-soluble spore protein (minor alpha/beta-type SASP)	64	small acid-soluble spore protein (minor alpha/beta-type SASP)	P04833	P04833			Yes	Yes
ykrK	8	BSU13480	1414125	1414826		transcription repressor of [[gene|htpX]]	233	transcription repressor of [[gene|htpX ]]expression	O31656	O31656
htpX	1	BSU13490	1414997	1415893		membrane protease	298	stress-responsive membrane protease	O31657	O31657
ktrD	1	BSU13500	1416067	1417416		low affinity potassium transporter [[protein|KtrC]]-[[protein|KtrD]], integral membrane subunit (proton symport)	449	low affinity potassium transporter [[protein|KtrC]]-[[protein|KtrD]], integral membrane subunit	O31658	O31658
ykzP	11	BSU13509	1417561	1417716		unknown	51	unknown	C0H402	C0H402
ykzE	11	BSU13510	1417719	1417895		unknown	58	unknown	O31659	O31659			Yes	Yes
ykrP	1	BSU13520	1417938	1418960		unknown	340	unknown	O31660	O31660
kinE	1	BSU13530	1419213	1421429		two-component sensor kinase	738	two-component sensor kinase, phosphorylates Spo0F, part of the phosphorelay	O31661	O31661			Yes	Yes
ogt	1	BSU13540	1421426	1421923		O6-methylguanine DNA alkyltransferase	165	O6-methylguanine DNA alkyltransferase	P11742	P11742
mtnA	1	BSU13550	1422172	1423233		5-methylthioribose-1-phosphate isomerase	353	5-methylthioribose-1-phosphate isomerase	O31662	O31662
mtnK	1	BSU13560	1423241	1424440		5-methylthioribose kinase	399	5-methylthioribose kinase	O31663	O31663
mtnU	1	BSU13570	1424767	1425546		omega-amidase	259	omega-amidase	O31664	O31664
mtnE	1	BSU13580	1425641	1426837		glutamine transaminase	398	glutamine transaminase	O31665	O31665
mtnW	1	BSU13590	1427034	1428278		2,3-diketo-5-methylthiopentyl-1-phosphate enolase	414	2,3-diketo-5-methylthiopentyl-1-phosphate enolase, Rubisco-like protein	O31666	O31666
mtnX	1	BSU13600	1428275	1428982		2-hydroxy-3-keto-5-methylthiopentenyl-1-phosphate phosphatase	235	2-hydroxy-3-keto-5-methylthiopentenyl-1-phosphate phosphatase	O31667	O31667
mtnB	1	BSU13610	1428940	1429569		methylthioribulose-1-phosphate dehydratase	209	methylthioribulose-1-phosphate dehydratase	O31668	O31668
mtnD	1	BSU13620	1429584	1430120		1,2,-dihydroxy-3-keto-5-methylthiopentene dioxygenase	178	1,2,-dihydroxy-3-keto-5-methylthiopentene dioxygenase	O31669	O31669
ykvA	1	BSU13630	1430161	1430481		unknown	106	unknown	O31670	O31670
spo0E	10	BSU13640	1430684	1430941		Spo0A-P phosphatase	85	Spo0A-P phosphatase, control of the phosphorelay	P05043	P05043			Yes	Yes
eag	8	BSU13650	1431027	1431458		unknown	143	small membrane protein	P06630	P06630
kinD	1	BSU13660	1431486	1433006		two-component sensor kinase	506	osmo-sensing two-component sensor kinase, phosphorylates [[protein|Spo0F]], part of the [SW|phosphorelay], checkpoint protein that links [SW|sporulation] initiation to [SW|biofilm formation]	O31671	O31671		Yes	Yes	Yes
mhqR	1	BSU13670	1433199	1433636		[SW|MarR family ]transcriptional repressor	145	[SW|MarR family ]transcriptional repressor of [[gene|azoR2]], [[gene|mhqA]], [[gene|mhqD]]-[[gene|mhqE]]and [[gene|mhqN]]-[[gene|mhqO]]-[[gene|mhqP ]]expression	O31672	O31672
motB	1	BSU13680	1433676	1434461		flagellar stator subunit	261	H<sup>+</sup>-coupled [[protein|MotA]]-[[protein|MotB]] flagellar stator	P28612	P28612	Yes
motA	1	BSU13690	1434433	1435245		flagellar stator subunit	270	H<sup>+</sup>-coupled [[protein|MotA]]-[[protein|MotB]] flagellar stator	P28611	P28611		Yes
clpE	1	BSU13700	1435628	1437727		AAA unfoldase, ATPase subunit of the ClpE-ClpP protease	699	AAA unfoldase, ATPase subunit of the ClpE-ClpP protease (class III stress gene)	O31673	O31673
ykvI	1	BSU13710	1438092	1439135		unknown	347	unknown	O31674	O31674			Yes	Yes
queC	1	BSU13720	1439448	1440107		unknown	219	synthesis of the modified ribonucleotide queuosine	O31675	O31675
queD	1	BSU13730	1440100	1440549		6-pyruvoyltetrahydropterin synthase	149	6-pyruvoyltetrahydropterin synthase, synthesis of the modified ribonucleotide queuosine	O31676	O31676
queE	1	BSU13740	1440542	1441273		7-carboxy-7-deazaguanine (CDG) synthase	243	7-carboxy-7-deazaguanine (CDG) synthase, required for the synthesis of the modified ribonucleotide queuosine	O31677	O31677
queF	1	BSU13750	1441291	1441788		nitrile reductase	165	nitrile reductase (NADPH-dependent 7-cyano-7-deazaguanine reductase), synthesis of the modified ribonucleotide queuosine	O31678	O31678
ykvN	1	BSU13760	1442347	1442703		[SW|MarR family|MarR/DUF24 family] transcription regulator	118	[SW|MarR family|MarR/DUF24 family] transcription regulator	O31679	O31679
ykvO	1	BSU13770	1442872	1443618		unknown	248	similar to glucose 1-dehydrogenase	O31680	O31680
ykvP	1	BSU13780	1444099	1445298		unknown	399	unknown	O31681	O31681
ykzQ	1	BSU13789	1445314	1445541		unknown	75	unknown	C0H403	C0H403
ykvQ	1	BSU13790	1445638	1446336		unknown	232	similar to chitinase	O31682	O31682			Yes	Yes
ykzR	1	BSU13799	1446317	1446568		unknown	83	unknown	C0H404	C0H404
ykvR	9	BSU13800	1447251	1447541		unknown	96	unknown	O31683	O31683
ykvS	10	BSU13810	1447662	1447847		unknown	143	unknown	O31684	O31684
ykzS	9	BSU13819	1448013	1448207		unknown	64	unknown	C0H405	C0H405
ykvT	1	BSU13820	1448506	1449132		unknown	208	similar to spore cortex-lytic enzyme, putative cell wall hydrolase	O31685	O31685
ykvU	1	BSU13830	1449250	1450587		spore cortex membrane protein	445	spore cortex membrane protein, required for germination at high pressure	O31686	O31686			Yes		Yes
stoA	1	BSU13840	1450638	1451135		thiol-disulfide oxidoreductase	165	thiol-disulfide oxidoreductase, with thioredoxin-like domain, required for the synthesis of the endospore peptidoglycan cortex	O31687	O31687			Yes	Yes
pfeT	1	BSU13850	1451371	1453284		Fe<sup>2+</sup> efflux pump	637	Fe<sup>2+</sup> efflux pump, P<sub>1B4</sub>-type ATPase, protects the cell against iron intoxication	O31688	O31688
papB	1	BSU13860	1453691	1454782		Xaa-Pro amino-peptidase	363	Xaa-Pro amino-peptidase	O31689	O31689
ykvZ	1	BSU13870	1455064	1456029		transcriptional regulator (LacI family)	321	similar to transcriptional regulator (LacI family)	O31690	O31690
glcT	1	BSU13880	1456092	1456958		transcriptional antiterminator of the [[gene|ptsG]]-[[gene|ptsH]]-[[gene|ptsI]] operon	285	transcriptional antiterminator, controls expression of the [[gene|ptsG]]-[[gene|ptsH]]-[[gene|ptsI]] operon	O31691	O31691
ptsG	1	BSU13890	1457187	1459286		glucose permease, trigger enzyme	699	glucose permease, trigger enzyme	P20166	P20166
ptsH	1	BSU13900	1459384	1459650		histidine-containing phosphocarrier protein HPr of the PTS	88	HPr, General component of the sugar [SW|phosphotransferase system] (PTS)	P08877	P08877									Yes
ptsI	1	BSU13910	1459650	1461362		phosphotransferase system (PTS) enzyme I	570	Enzyme I, general (non sugar-specific) component of the HPr)	P08838	P08838
splA	10	BSU13920	1461453	1461692		transcriptional regulator	79	transcriptional repressor of the spore photoproduct lyase splA-splB operon	P37955	P37955			Yes	Yes
splB	1	BSU13930	1461770	1462798		spore photoproduct lyase	342	spore photoproduct lyase, radical SAM enzyme	P37956	P37956			Yes	Yes
ykwB	1	BSU13940	1462813	1463493		unknown	173	unknown	Q796K9	Q796K9			Yes	Yes
mcpC	1	BSU13950	1463628	1465595		methyl-accepting chemotaxis protein	654	membrane-bound chemotaxis receptor for proline, methyl-accepting chemotaxis protein	P54576	P54576
ykwC	1	BSU13960	1465733	1466599		beta-hydroxyacid dehydrogenase	288	beta-hydroxyacid dehydrogenase	O34948	O34948
ykwD	1	BSU13970	1466638	1467411		unknown	257	unknown	O31398	O31398
pbpH	1	BSU13980	1467805	1469862		penicillin-binding protein H	685	class B penicillin-binding protein H, required for [SW|cell wall synthesis ]during cell elongation	Q796K8	Q796K8
kinA	1	BSU13990	1470026	1471846		two-component sensor kinase	606	two-component sensor kinase, phosphorylates [[protein|Spo0F]], part of the [SW|phosphorelay]	P16497	P16497			Yes	Yes
patA	1	BSU14000	1471857	1473038		aminotransferase	392	N-acetyl-L,L-diaminopimelate aminotransferase	P16524	P16524									Yes
ykzT	12	BSU14009	1473240	1473401		unknown	53	unknown	C0H406	C0H406
cheV	1	BSU14010	1473605	1474516		CheA modulator	303	modulation of CheA activity in response to attractants	P37599	P37599		Yes
kre	8	BSU14020	1474560	1475024		[[protein|ComK ]]repressor	154	[[protein|ComK]] repressor, stimulates degradation of the [[gene|comK ]]mRNA	P42430	P42430	Yes
ykuC	1	BSU14030	1475150	1476442		unknown	430	similar to macrolide-efflux protein	O31695	O31695
ldt	1	BSU14040	1476518	1477012		L,D-transpeptidase	164	L,D-transpeptidase involved in cell wall synthesis	O34816	O34816
ykuE	1	BSU14050	1477069	1477929		Mn/ Zn-dependent phosphatase	287	Mn/ Zn-dependent phosphatase	O34870	O34870
fadH	1	BSU14060	1478072	1478836		2,4-dienoyl-CoA reductase	254	2,4-dienoyl-CoA reductase	O34717	O34717
fadG	1	BSU14071	1479137	1480867		unknown	576	fatty acid degradation	C0H407	O34320
ykzU	1	BSU14072	1480933	1481451		unknown	172	unknown	C0H408	C0H408
ykuH	12	BSU14080	1481547	1482095		unknown	182	unknown	O31696	O31696
ykuI	1	BSU14090	1482248	1483471		c-di-GMP binding protein	407	c-di-GMP binding protein	O35014	O35014
ykuJ	8	BSU14100	1484117	1484356		unknown	79	unknown	O34588	O34588									Yes
ykuK	2	BSU14110	1484466	1484984		unknown, distantly related to RNAse H	172	unknown	O34776	O34776
abbA	10	BSU14120	1485118	1485315		anti-repressor	65	inhibitor of AbrB activity	O31697	O31697									Yes
ykuL	7	BSU14130	1485453	1485896		unknown	147	unknown	O31698	O31698
ccpC	1	BSU14140	1486045	1486926		transcriptional repressor ([SW|LysR family])	293	transcriptional repressor of [[gene|citZ ]]and [[gene|citB]]	O34827	O34827
ykuN	1	BSU14150	1487038	1487514		flavodoxin	158	flavodoxin, binds FMN, replaces ferredoxin under conditions of iron limitation, probably involved in electron transfer to nitric oxide synthase	O34737	O34737
ykuO	5	BSU14160	1487504	1488397		unknown	297	unknown	O34879	O34879
ykuP	1	BSU14170	1488413	1488868		flavodoxin	178	flavodoxin, binds FMN, replaces ferredoxin under conditions of iron limitation	O34589	O34589
ykuQ	1	BSU14180	1488973	1489683		similar to tetrahydrodipicolinate succinylase	236	similar to tetrahydrodipicolinate succinylase	O34981	O34981
ykuR	1	BSU14190	1489753	1490877		N-acetyl-diaminopimelate deacetylase	374	N-acetyl-diaminopimelate deacetylase	O34916	O34916
ykuS	8	BSU14200	1490939	1491184		unknown	81	unknown	O34783	O34783			Yes	Yes
ykuT	1	BSU14210	1491221	1492024		mechanosensitive channel, similar to MscS	267	mechanosensitive channel, similar to MscS, general stress protein	O34897	O34897
ahpA	1	BSU14220	1492261	1492803		alkyl hydroperoxide reductase	180	alkyl hydroperoxide reductase	O34564	O34564
ahpT	1	BSU14230	1492875	1493321		thiol disulfide oxidoreductase	153	thiol disulfide oxidoreductase, reduces [[protein|AhpA]]	O31699	O31699
rok	10	BSU14240	1493787	1494362		transcriptional repressor	191	repressor of comK, nucleoid associated protein that serves to help repress expression of A T-rich genes, many of which appear to have been acquired by horizontal gene transfer	O34857	O34857	Yes
yknT	10	BSU14250	1494403	1495368		spore coat protein	321	spore coat protein	O31700	O31700
mobA	1	BSU14260	1495505	1496104		molybdenum cofactor synthesis protein	199	molybdopterin-guanine dinucleotide biosynthesis	O31701	O31701
moeB	1	BSU14270	1496155	1497174		unknown	339	molybdopterin biosynthesis protein	O31702	O31702
moeA	1	BSU14280	1497192	1498484		molybdopterin molybdenumtransferase	430	molybdopterin molybdenumtransferase	O31703	O31703
mobB	1	BSU14290	1498445	1498966		molybdenum cofactor synthesis protein	173	molybdopterin-guanine dinucleotide biosynthesis	O31704	O31704
moaE	1	BSU14300	1498966	1499439		molybdopterin synthase (large subunit)	157	molybdopterin synthase (large subunit), catalyses the transfer of sulfide from MoaD thiocarboxylate	O31705	O31705
moaD	1	BSU14310	1499432	1499665		molybdopterin synthase (small subunit)	77	molybdopterin synthase (small subunit)	O31706	O31706
yknU	1	BSU14320	1499889	1501646		[SW|ABC transporter] (ATP-binding protein)	585	similar to [SW|ABC transporter] (ATP-binding protein)	O31707	O31707
yknV	1	BSU14330	1501658	1503472		[SW|ABC transporter] (ATP-binding protein)	604	similar to [SW|ABC transporter] (ATP-binding protein)	O31708	O31708
yknW	9	BSU14340	1503582	1504277		modulator of ABC transporter assembly	231	modulates assembly of the YknX-YknY-YknZ ABC transporter for the export of the SdpC toxin	O31709	O31709
yknX	1	BSU14350	1504282	1505415		ABC-type antimicrobial peptide exporter (permease)	377	ABC-type antimicrobial peptide transporter (permease) for the export of the SdpC toxin	O31710	O31710
yknY	1	BSU14360	1505416	1506108		[SW|ABC transporter ](ATP-binding protein, exporter)	230	[SW|ABC transporter ](ATP-binding protein, exporter) for the export of the [[protein|SdpC]] toxin	O31711	O31711
yknZ	1	BSU14370	1506105	1507298		[SW|ABC transporter] (permease)	397	[SW|ABC transporter] (permease) for the export of the [[protein|SdpC]] toxin	O31712	O31712
fruR	1	BSU14380	1507578	1508333		transcription repressor	251	transcription repressor of the fruR-fruK-fruA operon, DeoR family	O31713	O31713
fruK	1	BSU14390	1508330	1509241		fructose-1-phosphate kinase	303	fructose-1-phosphate kinase	O31714	O31714
fruA	1	BSU14400	1509256	1511163		fructose-specific phosphotransferase system, EIIABC	635	fructose-specific phosphotransferase system, EIIABC of the PTS	P71012	P71012
sipT	1	BSU14410	1511308	1511889		signal peptidase I	193	signal peptidase I	P71013	P71013
ykoA	10	BSU14420	1511923	1512192		unknown	89	unknown	O31715	O31715
ykpA	1	BSU14430	1512373	1513995		ABC transporter (ATP-binding protein)	540	ABC transporter (ATP-binding protein)	O31716	O31716
ykpB	1	BSU14440	1514052	1514963		putative ketopantoate reductase	303	putative ketopantoate reductase	O31717	O31717
ampS	1	BSU14450	1514997	1516229		aminopeptidase	410	aminopeptidase	P39762	P39762		Yes
ykpC	12	BSU14460	1516339	1516473		unknown	44	unknown	Q45492	Q45492			Yes	Yes
mreBH	1	BSU14470	1516574	1517581		cell shape-determining protein	335	cell shape-determining protein, forms filaments, the polymers control/restrict the mobility of the cell wall elongation enzyme complex, required for LytE activity	P39763	P39763
abh	2	BSU14480	1517865	1518143		transcriptional regulator	92	transcriptional regulator of transition state genes	P39758	P39758
kinC	1	BSU14490	1518333	1519619		two-component sensor kinase	428	two-component sensor kinase, phosphorylates Spo0F and Spo0A, part of the phosphorelay, governs expression of genes involved in biofilm formation	P39764	P39764		Yes	Yes	Yes
ykqA	1	BSU14500	1519635	1520468		unknown	277	unknown	P39759	P39759
ktrC	1	BSU14510	1520531	1521196		low affinity potassium transporter [[protein|KtrC]]-[[protein|KtrD]], peripheric membrane component (proton symport)	221	low affinity potassium transporter [[protein|KtrC]]-[[protein|KtrD]], peripheric membrane component	P39760	P39760
adeC	1	BSU14520	1521351	1523084		adenine deaminase	577	adenine deaminase	P39761	P39761
rnjA	1	BSU14530	1523118	1524785		RNAse J1	555	RNAse J1, important for the degradation of RNA fragments containing transcription terminators	Q45493	Q45493									Yes
rpoY	8	BSU14540	1524791	1525000		epsilon subunit of RNA polymerase	69	epsilon subunit of RNA polymerase	O31718	O31718									Yes
ykrA	1	BSU14550	1525386	1526159		unknown	257	putative [SW|HAD superfamily] phosphatase	Q45494	Q45494
defB	1	BSU14560	1526195	1526749		N-formylcysteine deformylase	184	N-formylcysteine deformylase, required for the conversion of S-methyl-cysteine to cysteine	Q45495	Q45495
ykzV	N/A	BSU14569	1526859	1527017		unknown	52	unknown	C0H409	C0H409			Yes	Yes
ykyA	9	BSU14570	1527231	1527902		unknown	205	unknown	P21884	P21884
pdhA	1	BSU14580	1528326	1529441		pyruvate dehydrogenase (E1 alpha subunit)	371	pyruvate dehydrogenase (E1 alpha subunit), required for Z-ring assembly in a pyruvate-dependent manner	P21881	P21881
pdhB	1	BSU14590	1529445	1530422		pyruvate dehydrogenase (E1 beta subunit)	325	pyruvate dehydrogenase (E1 beta subunit)	P21882	P21882
pdhC	1	BSU14600	1530537	1531865		pyruvate dehydrogenase (dihydrolipoamide acetyltransferase E2 subunit)	442	pyruvate dehydrogenase (dihydrolipoamide acetyltransferase E2 subunit)	P21883	P21883									Yes
pdhD	1	BSU14610	1531870	1533282		dihydrolipoamide dehydrogenase E3 subunit of both pyruvate dehydrogenase and 2-oxoglutarate dehydrogenase complexes	470	dihydrolipoamide dehydrogenase E3 subunit of both pyruvate dehydrogenase and 2-oxoglutarate dehydrogenase complexes	P21880	P21880									Yes
slp	10	BSU14620	1533327	1533701		small peptidoglycan-associated lipoprotein	124	small peptidoglycan-associated lipoprotein	P39910	P39910
sr1	10	BSU14629	1534120	1534239		small regulatory RNA, regulatory peptide		small regulatory RNA controlling [[protein|AhrC ]]expression, regulatory peptide	C0H410	C0H410
speA	1	BSU14630	1534279	1535751		arginine decarboxylase	490	arginine decarboxylase, required for biofilm formation	P21885	P21885		Yes
yktA	2	BSU14640	1535936	1536202		unknown	88	unknown	Q45497	Q45497
yktB	1	BSU14650	1536235	1536873		unknown	212	unknown	Q45498	Q45498
ykzI	9	BSU14660	1537113	1537301		unknown	62	general stress protein	O31719	O31719
yktC	1	BSU14670	1537441	1538238		nucleotidase	265	inositol monophosphatase and 5'-nucleotidase with preference for GMP and IMP	Q45499	Q45499
ykzC	5	BSU14680	1538264	1538692		unknown	142	unknown	O31720	O31720
yktD	1	BSU14690	1538770	1539684		unknown	304	unknown	Q45500	Q45500
nprE	1	BSU14700	1540036	1541601		extracellular neutral protease B	521	extracellular neutral protease B	P68736	P68736
ylaA	8	BSU14710	1541886	1543826		unknown	646	unknown	O07625	O07625										Yes
ylaB	10	BSU14720	1543816	1544085		unknown	89	unknown	O07626	O07626										Yes
ylaC	1	BSU14730	1544085	1544606		[SW|RNA polymerase] ECF-type [SW|sigma factor] YlaC	173	[SW|RNA polymerase] ECF-type [SW|sigma factor] YlaC	O07627	O07627
ylaD	7	BSU14740	1544603	1544896		anti-Sigma ([[protein|YlaC]])	97	redox sensor, control of sigma factor [[protein|YlaC]]	O07628	O07628
ylaE	10	BSU14750	1544936	1545547		unknown	203	unknown	O07629	O07629
ylaF	10	BSU14760	1545820	1546008		unknown	62	unknown	O07630	O07630
ylaG	1	BSU14770	1546121	1547959		unknown	612	similar to GTP-binding elongation factor	O07631	O07631
ylaH	5	BSU14780	1548016	1548333		unknown	105	unknown	O07632	O07632
ylaI	9	BSU14790	1548389	1548598		unknown	69	unknown	O07633	O07633
ylaJ	8	BSU14800	1548681	1549310		unknown	209	spore lipoprotein	O07634	O07634			Yes		Yes
ylaK	1	BSU14810	1549465	1550793		unknown	442	similar to phosphate starvation inducible protein PhoH	O07635	O07635
ylaL	1	BSU14820	1550797	1551282		unknown	161	unknown	O07636	O07636
ylaM	1	BSU14830	1551385	1552314		glutaminase	309	glutaminase, high affinity for glutamine	O07637	O07637
ylaN	1	BSU14840	1552412	1552693		unknown	93	unknown	O07638	O07638									Yes
ftsW	1	BSU14850	1552899	1554110		SEDS family peptidoglycan glycosyltransferase	403	SEDS family peptidoglycan glycosyltransferase, cell-division protein	O07639	O07639
pycA	1	BSU14860	1554185	1557631		pyruvate carboxylase	1148	pyruvate carboxylase	Q9KWU4	Q9KWU4
ctaA	1	BSU14870	1558034	1558954		heme A synthase	306	heme A synthase	P12946	P12946			Yes	Yes
ctaB	1	BSU14880	1559309	1560226		heme O synthase (major enzyme)	305	heme O synthase (major enzyme)	P24009	P24009
ctaC	1	BSU14890	1560466	1561536		cytochrome-c oxidase (subunit II)	356	cytochrome-c oxidase (subunit II)	P24011	P24011
ctaD	1	BSU14900	1561569	1563437		cytochrome-c oxidase (subunit I)	622	cytochrome-c oxidase (subunit I)	P24010	P24010
ctaE	1	BSU14910	1563437	1564060		cytochrome-c oxidase (subunit III)	207	cytochrome-c oxidase (subunit III)	P24012	P24012
ctaF	5	BSU14920	1564063	1564395		cytochrome-c oxidase (subunit IV)	110	cytochrome-c oxidase (subunit IV)	P24013	P24013
ctaG	2	BSU14930	1564422	1565315		unknown	297	formation of functional cytochrome C-oxidase (caa3)	O34329	O34329
ylbA	9	BSU14940	1565347	1565709		unknown	120	unknown	O34743	O34743
ylbB	1	BSU14950	1565849	1566295		unknown	150	putative oxidoreductase	O34682	O34682			Yes	Yes
ylbC	1	BSU14960	1566379	1567419		unknown	346	unknown	O34586	O34586			Yes	Yes
ylbD	2	BSU14970	1567651	1568049		spore coat protein	132	outer spore coat protein	O34880	O34880
ylbE	9	BSU14980	1568065	1568304		unknown	79	unknown	O34958	O34958			Yes	Yes
ylbF	1	BSU14990	1568420	1568869		subunit of the regulatory iron-sulfur containing [[protein|YmcA]]-[[protein|YlbF]]-[[protein|YaaT]] complex	149	subunit of the regulatory iron-sulfur containing [[protein|YmcA]]-[[protein|YlbF]]-[[protein|YaaT]] complex, required for [[protein|Rny|RNAse Y]] dependent maturation of polycistronic mRNAs, antagonist of biofilm repression by [[protein|SinR]], control of the [SW|phosphorelay]	O34412	O34412		Yes	Yes	Yes
ylbG	6	BSU15000	1568924	1569196		unknown	90	unknown	O34658	O34658
ylbH	1	BSU15010	1569519	1570073		unknown	185	predicted methyltransferase, 16S rRNA (G966) methyltransferase	O34331	O34331
ylbI	1	BSU15020	1570078	1570563		pantetheine-phosphate adenylyltransferase	161	pantetheine-phosphate adenylyltransferase	O34797	O34797
spoVV	2	BSU15030	1570574	1571800		dipicolinic acid transporter	408	transporter for dipicolinic acid across the outer forespore membrane	O34765	O34765			Yes	Yes
ylbK	1	BSU15040	1571981	1572763		putative phospholipase	260	similar to patatin-like phospholipase	O34731	O34731
ylbL	1	BSU15050	1572765	1573790		unknown	350	unknown	O34470	O34470
ylbM	1	BSU15060	1573807	1575054		unknown	415	unknown	O34513	O34513
ylzH	10	BSU15069	1575051	1575236		unknown	61	unknown	C0H411	C0H411										Yes
ylbN	1	BSU15070	1575264	1575782		unknown	172	may be required for accumulation of 23S rRNA	O34445	O34445									Yes
rpmF	1	BSU15080	1575804	1575983		ribosomal protein L32	59	ribosomal protein	O34687	O34687									Yes
gerR	8	BSU15090	1576129	1576710		unknown	193	probably DNA-binding protein, regulates transcription of some spore coat genes	O34549	O34549
ylbP	1	BSU15100	1576767	1577249		putative N-acetyltransferase	160	putative N-acetyltransferase	O34468	O34468
ylbQ	1	BSU15110	1577409	1578305		2-dehydropantoate 2-reductase	298	2-dehydropantoate 2-reductase	O34661	O34661
bshC	1	BSU15120	1578376	1579995		cysteine-adding enzyme	539	cysteine-adding enzyme required for the synthesis of bacillithiol	P55342	P55342
mraZ	1	BSU15130	1580121	1580552		unknown	143	Putative DNA-binding protein	P55343	P55343
mraW	1	BSU15140	1580622	1581557		S-adenosyl-L-methionine-dependent methyltransferase	311	S-adenosyl-L-methionine-dependent methyltransferase	Q07876	Q07876
ftsL	10	BSU15150	1581597	1581950		[SW|cell division] protein	117	[SW|cell division] protein (septum formation), controls together with [[protein|EzrA]] dynamics of the [[protein|FtsZ]] ring	Q07867	Q07867
pbpB	1	BSU15160	1581947	1584097		penicillin-binding protein 2B	716	class B penicillin-binding protein 2B, Pbp2B, required for the assembly of the [SW|cell division ]complex and septal [SW|cell wall synthesis]	Q07868	Q07868
spoVD	1	BSU15170	1584214	1586154		penicillin-binding protein (spore cortex)	645	mother-cell specific penicillin-binding protein (spore cortex)	Q03524	Q03524			Yes	Yes
murE	1	BSU15180	1586330	1587814		UDP-N-acetylmuramoyl-L-alanyl-D-glutamyl-meso-2,6-diaminopimelate synthetase	494	UDP-N-acetylmuramoyl-L-alanyl-D-glutamyl-meso-2,6-diaminopimelate synthetase	Q03523	Q03523
mraY	1	BSU15190	1587926	1588900		phospho-N-acetylmuramoyl-pentapeptide-transferase (meso-2,6-diaminopimelate)	324	phospho-N-acetylmuramoyl-pentapeptide-transferase (meso-2,6-diaminopimelate), catalyzes the first commited membrane-bound step of bacterial peptidoglycan synthesis leading to the formation of lipid I	Q03521	Q03521
murD	1	BSU15200	1588901	1590256		UDP-N-acetylmuramoyl-L-alanyl-D-glutamate synthetase	451	UDP-N-acetylmuramoyl-L-alanyl-D-glutamate synthetase	Q03522	Q03522
spoVE	1	BSU15210	1590317	1591417		SEDS family peptidoglycan glycosyltransferase	366	SEDS family peptidoglycan glycosyltransferase, required for spore cortex peptidoglycan synthesis	P07373	P07373			Yes	Yes
murG	1	BSU15220	1591540	1592631		UDP-N-acetylglucosamine-N-acetylmuramyl-(pentapeptide)pyrophosphoryl-undecaprenol N-acetylglucosamine transferase	363	UDP-N-acetylglucosamine-N-acetylmuramyl-(pentapeptide)pyrophosphoryl-undecaprenol N-acetylglucosamine transferase, conversion of lipid I to lipid II	P37585	P37585			Yes	Yes
murB	1	BSU15230	1592663	1593574		UDP-N-acetylenolpyruvoylglucosamine reductase	303	UDP-N-acetylenolpyruvoylglucosamine reductase	P18579	P18579			Yes	Yes
divIB	2	BSU15240	1593704	1594495		cell-division protein	263	cell-division initiation protein (septum formation)	P16655	P16655			Yes	Yes
ylxW	2	BSU15250	1594492	1595187		unknown	231	unknown	C0SPA3	C0SPA3			Yes	Yes
ylxX	7	BSU15260	1595210	1595917		unknown	235	unknown	Q45544	Q45544			Yes	Yes
sbp	7	BSU15270	1595935	1596300		unknown	121	small basic protein	P28265	P28265			Yes	Yes
ftsA	1	BSU15280	1596474	1597796		[SW|cell division] protein	440	cell division protein, membrane anchor for [[protein|FtsZ]]	P28264	P28264
ftsZ	1	BSU15290	1597832	1598980		cell-division initiation protein (septum formation)	382	cell-division initiation protein (septum formation)	P17865	P17865
bpr	1	BSU15300	1599283	1603584		bacillopeptidase F	1433	bacillopeptidase F	P16397	P16397
spoIIGA	2	BSU15310	1603779	1604708		Pro-[[protein|SigE]] protease	309	Pro-[[protein|SigE]] protease	P13801	P13801			Yes	Yes
sigE	1	BSU15320	1604771	1605490		[SW|RNA polymerase ][SW|sporulation ]mother cell-specific (early) [SW|sigma factor ]SigE	239	[SW|RNA polymerase ][SW|sporulation ]mother cell-specific (early) [SW|sigma factor ]SigE	P06222	P06222
sigG	1	BSU15330	1605630	1606412		[SW|RNA polymerase] [SW|sporulation] forespore-specific (late) [SW|sigma factor] SigG	260	[SW|RNA polymerase] [SW|sporulation] forespore-specific (late) [SW|sigma factor] SigG	P19940	P19940			Yes	Yes
ylmA	1	BSU15340	1606560	1607354		unknown	264	similar to [SW|ABC transporter] (ATP-binding protein)	O31723	O31723
ylmB	1	BSU15350	1607556	1608836		N-formyl-4-amino-5-aminomethyl-2-methylpyrimidine deformylase	426	N-formyl-4-amino-5-aminomethyl-2-methylpyrimidine deformylase, thiamine salvage pathway	O31724	O31724
ylmC	2	BSU15360	1608919	1609164		sporulation protein	81	sporulation protein	O31725	O31725			Yes	Yes
ylmD	1	BSU15370	1609327	1610163		peptidoglycan-editing factor	278	peptidoglycan-editing factor, prevents incorporation of glycine or L-serine into the PG sacculi	O31726	O31726
ylmE	1	BSU15380	1610170	1610862		unknown	230	enzyme involved in controlling the availability of coenzyme A	O31727	O31727
sepF	1	BSU15390	1610865	1611314		[[protein|FtsZ]]-interacting protein	149	part of the [SW|divisome], recruits [[protein|FtsZ ]]to the membrane	O31728	O31728									Yes
ylmG	1	BSU15400	1611321	1611593		unknown	90	unknown	O31729	O31729									Yes
ylmH	1	BSU15410	1611654	1612427		unknown	257	unknown	P71020	P71020
divIVA	1	BSU15420	1612521	1613015		[SW|cell division] initiation protein	164	curvature sensitive membrane binding protein that recruits other proteins to the poles and the division septum, [SW|cell division] initiation protein (septum placement), part of the Min system (with Z ring placement)	P71021	P71021
ileS	1	BSU15430	1613357	1616122		isoleucyl-tRNA synthetase	921	isoleucyl-tRNA synthetase	Q45477	Q45477
ylyA	2	BSU15440	1616267	1616641		modulator of [[protein|SigG]]-containing [SW|RNA polymerase]	147	modulator of [[protein|SigG]]-containing [SW|RNA polymerase]	Q45478	Q45478			Yes	Yes
lspA	1	BSU15450	1616744	1617208		signal peptidase II	154	signal peptidase II	Q45479	Q45479
ylyB	1	BSU15460	1617210	1618121		putative pseudouridylate synthase	303	similar to pseudouridylate synthase	Q45480	Q45480
pyrR	1	BSU15470	1618304	1618849		transcriptional antiterminator with minor uracil phosphoribosyltransferase activity	181	transcriptional antiterminator of the <i>pyr </i>operon	P39765	P39765
pyrP	1	BSU15480	1619023	1620330		uracil permease	434	uracil permease	P39766	P39766
pyrB	1	BSU15490	1620476	1621390		aspartate carbamoyltransferase	304	aspartate carbamoyltransferase	P05654	P05654
pyrC	1	BSU15500	1621374	1622660		dihydroorotase	428	dihydroorotase	P25995	P25995
pyrAA	1	BSU15510	1622657	1623751		carbamoyl-phosphate synthetase (glutaminase subunit)	364	carbamoyl-phosphate synthetase (glutaminase subunit)	P25993	P25993
pyrAB	1	BSU15520	1623736	1626951		carbamoyl-phosphate synthetase (catalytic subunit)	1071	carbamoyl-phosphate synthetase (catalytic subunit)	P25994	P25994
pyrK	1	BSU15530	1626948	1627718		dihydroorotic acid dehydrogenase (electron transfer subunit)	256	dihydroorotic acid dehydrogenase (electron transfer subunit)	P25983	P25983
pyrD	1	BSU15540	1627718	1628653		dihydroorotic acid dehydrogenase (catalytic subunit)	311	dihydroorotic acid dehydrogenase (catalytic subunit)	P25996	P25996
pyrF	1	BSU15550	1628622	1629341		orotidine-5-phosphate decarboxylase	239	orotidine 5-phosphate decarboxylase	P25971	P25971
pyrE	1	BSU15560	1629320	1629970		orotate phosphoribosyltransferase	216	orotate phosphoribosyltransferase	P25972	P25972
cysH	1	BSU15570	1630382	1631083		phosphoadenosine phosphosulfate sulfotransferase	233	phosphoadenosine phosphosulfate sulfotransferase	P94498	P94498
cysP	1	BSU15580	1631095	1632159		sulfate transport in via proton symport	354	sulfate transport in via proton symport	O34734	O34734
sat	1	BSU15590	1632208	1633356		sulfate adenylyltransferase	382	sulfate adenylyltransferase	O34764	O34764
cysC	1	BSU15600	1633369	1633962		adenylyl-sulfate kinase	197	adenylyl-sulfate kinase	O34577	O34577
ylnD	1	BSU15610	1634061	1634834		probable uroporphyrin-III C-methyltransferase	257	probable uroporphyrin-III C-methyltransferase	O34744	O34744
ylnE	1	BSU15620	1634837	1635622		probable siroheme ferrochelatase	261	probable siroheme ferrochelatase	O34632	O34632
ylnF	1	BSU15630	1635603	1636091		probably precorrin-2 dehydrogenase	162	probably precorrin-2 dehydrogenase	O34813	O34813
yloA	1	BSU15640	1636131	1637849		fibronectin-binding protein	572	fibronectin-binding protein	O34693	O34693		Yes
yloB	1	BSU15650	1637965	1640637		unknown	890	similar to ATP-driven Ca<sup>2+</sup> pump	O34431	O34431
yloC	1	BSU15660	1640720	1641595		unknown	291	unknown	O34441	O34441
remA	2	BSU15670	1641672	1641941		regulator of the extracellular matrix genes	89	transcriptional regulator of the extracellular matrix genes, acts in parallel to SinR, AbrB, and DegU	Q7WY72	Q7WY72		Yes
gmk	1	BSU15680	1641949	1642563		guanylate kinase (GMP:dATP, dGMP:ATP)	204	guanylate kinase (GMP:dATP, dGMP:ATP)	O34328	O34328
yloH	2	BSU15690	1642567	1642770		omega subunit of [SW|RNA polymerase]	67	omega subunit of [SW|RNA polymerase]	O35011	O35011
yloI	1	BSU15700	1642851	1644071		putative phosphopantothenoylcysteine synthetase/decarboxylase	406	Coenzyme A biosynthesis bifunctional protein CoaBC; putative phosphopantothenoylcysteine synthetase/decarboxylase	O35033	O35033
priA	1	BSU15710	1644068	1646485		primosomal replication factor Y	805	primosomal replication factor Y, part of the [SW|replisome]	P94461	P94461
defA	1	BSU15720	1646512	1646994		formylmethionine deformylase	160	formylmethionine deformylase	P94462	P94462
fmt	1	BSU15730	1646999	1647952		methionyl-tRNA formyltransferase	317	methionyl-tRNA formyltransferase	P94463	P94463
yloM	1	BSU15740	1647939	1649282		S-adenosyl-L-methionine-dependent 16S rRNA m5C967 methyltransferase	447	similar to RNA-binding Sun protein, similar to S-adenosyl-L-methionine-dependent 16S rRNA m5C967 methyltransferase	P94464	P94464
yloN	1	BSU15750	1649286	1650377		rRNA methyltransferase	363	similar to rRNA adenosine methyltransferase for modification of 23S rRNA	O34617	O34617
prpC	1	BSU15760	1650384	1651148		protein phosphatase	254	protein phosphatase	O34779	O34779
prkC	1	BSU15770	1651142	1653088		protein kinase	648	protein kinase C, induces [[category|Germination]] of spores in response to DAP-type, and not to Lys-type cell wall muropeptides, stimulates [[protein|WalR]] activity	O34507	O34507			Yes		Yes
cpgA	1	BSU15780	1653103	1653999		GTPase	298	GTPase, activity stimulated by ribosomes, may be involved in ribosome maturation	O34530	O34530
rpe	1	BSU15790	1654004	1654657		ribulose 5-phosphate 3-epimerase	217	ribulose 5-phosphate 3-epimerase	O34557	O34557
yloS	1	BSU15800	1654730	1655374		thiamine pyrophosphokinase	214	thiamine pyrophosphokinase	O34664	O34664
spoVM	9	BSU15810	1655446	1655526		spore coat morphogenetic protein	26	required for normal spore cortex and coat synthesis, inhibits the proteolytic activity of [[protein|FtsH ]](adaptor protein)	P37817	P37817
rpmB	2	BSU15820	1655599	1655787		ribosomal protein L28	62	ribosomal protein	P37807	P37807
yloU	1	BSU15830	1656064	1656426		unknown	120	similar to alkaline-shock protein	O34318	O34318
yloV	1	BSU15840	1656442	1658103		unknown	553	unknown	O34751	O34751
sdaAB	1	BSU15850	1658242	1658904		L-serine deaminase (beta chain)	220	L-serine deaminase	O34635	O34635
sdaAA	1	BSU15860	1658930	1659832		L-serine deaminase (alpha chain)	300	L-serine deaminase	O34607	O34607
recG	1	BSU15870	1659810	1661858		ATP-dependent DNA helicase, branch migration translocase	682	ATP-dependent DNA helicase, branch migration translocase, required for DNA repair and chromosomal segregation	O34942	O34942
fapR	4	BSU15880	1661967	1662533		transcriptional repressor	188	repressor of fatty acid synthetic genes	O34835	O34835
plsX	1	BSU15890	1662547	1663548		acyl-acyl carrier protein (ACP):phosphate acyltransferase	333	acyl-acyl carrier protein (ACP):phosphate acyltransferase, catalyzes the synthesis of the intermediate fatty acyl-phosphate (acyl-PO<sub>4</sub>)	P71018	P71018
fabD	1	BSU15900	1663567	1664520		malonyl CoA-acyl carrier protein transacylase	317	malonyl CoA-acyl carrier protein transacylase	P71019	P71019
fabG	1	BSU15910	1664513	1665253		beta-ketoacyl-acyl carrier protein reductase	246	beta-ketoacyl-acyl carrier protein reductase	P51831	P51831
acpA	1	BSU15920	1665337	1665570		acyl carrier protein	77	acyl carrier protein	P80643	P80643									Yes
rnc	1	BSU15930	1665710	1666459		endoribonuclease III	249	RNAse III; required for the degradation of sense/antisense transcripts in Gram positive, low GC bacteria	P51833	P51833
smc	1	BSU15940	1666560	1670120		chromosome condensation and segregation SMC protein	1186	part of the [SW|condensin] complex, chromosomal origin condensation and segregation SMC protein	P51834	P51834
ftsY	1	BSU15950	1670140	1671129		signal recognition particle	329	signal recognition particle	P51835	P51835			Yes	Yes
sivC	5	BSU15960	1671166	1671651		inhibitor of entry into sporulation	161	inhibitor of entry into sporulation via KinB or KinC	O31737	O31737			Yes	Yes
ylxM	2	BSU15970	1671828	1672160		putative signal recognition particle (SRP) component	110	putative signal recognition particle (SRP) component	P37104	P37104
ffh	1	BSU15980	1672174	1673514		signal recognition particle (SRP) component	446	signal recognition particle (SRP) component	P37105	P37105
rpsP	1	BSU15990	1673620	1673892		ribosomal protein S16 (BS17)	90	ribosomal protein	P21474	P21474
ylqC	2	BSU16000	1673892	1674137		unknown	81	unknown	O31738	O31738
ylqD	8	BSU16010	1674259	1674645		unknown	128	unknown	O31739	O31739
rimM	1	BSU16020	1674650	1675174		16S rRNA processing protein, RNAse	174	16S rRNA processing protein, RNAse	O31740	O31740
trmD	1	BSU16030	1675171	1675902		tRNA methyltransferase	243	tRNA methyltransferase, methylates G37 residue at the N1 position in a subset of tRNAs	O31741	O31741
rplS	1	BSU16040	1676033	1676389		ribosomal protein L19	118	ribosomal protein	O31742	O31742									Yes
rbgA	1	BSU16050	1676532	1677380		GTPase	282	assembly of the 50S subunit of the ribosome	O31743	O31743
rnhB	1	BSU16060	1677451	1678218		RNAse HII	255	RNAse HII, endoribonuclease, responsible for removal of single rNMPs incorporated into DNA by DNA polymerase during DNA replication	O31744	O31744
ylqG	9	BSU16070	1678250	1679980		unknown	576	unknown	O31745	O31745
ylqH	1	BSU16080	1679977	1680258		unknown	93	similar to flagellar biosynthetic protein	O34867	O34867
sucC	1	BSU16090	1680431	1681588		succinyl-CoA synthetase (beta subunit)	385	succinyl-CoA synthetase (beta subunit)	P80886	P80886
sucD	1	BSU16100	1681617	1682519		succinyl-CoA synthetase (alpha subunit)	300	succinyl-CoA synthetase (alpha subunit)	P80865	P80865
dprA	1	BSU16110	1682580	1683473		recombination mediator protein	297	conveys incoming ssDNA to [[protein|RecA]]; facilitates the displacement of both SSBs ([[protein|SsbB ]]and [[protein|SsbA]]), increases [[protein|RecA ]]nucleation onto SSB-coated ssDNA, and mediates DNA strand annealing, required to internalize and to recombine ssDNA with homologous resident duplex	P39813	P39813	Yes
topA	1	BSU16120	1683661	1685736		DNA topoisomerase I	691	DNA topoisomerase I	P39814	P39814
trmFO	1	BSU16130	1685812	1687119		tRNA:m(5)U-54 methyltransferase	435	flavoprotein, tRNA:m(5)U-54 methyltransferase, glucose-inhibited division protein	P39815	P39815
codV	1	BSU16140	1687187	1688101		site-specific integrase/recombinase	304	site-specific integrase/recombinase, partitioning of the terminus region after replication	P39776	P39776
clpQ	1	BSU16150	1688114	1688659		two-component ATP-dependent protease	181	two-component ATP-dependent protease	P39070	P39070
clpY	1	BSU16160	1688676	1690079		two-component ATP-dependent protease, ATPase subunit	467	two-component ATP-dependent protease, ATPase subunit	P39778	P39778
codY	1	BSU16170	1690119	1690898		transcriptional pleiotropic repressor	259	regulation of a large regulon (more than 100 genes and operons) in response to branched-chain amino acid limitation	P39779	P39779									Yes
flgB	1	BSU16180	1691278	1691667		flagellar basal-body rod protein	129	flagellar basal-body rod protein	P24500	P24500
flgC	1	BSU16190	1691667	1692119		flagellar basal-body rod protein	150	flagellar basal-body rod protein	P24501	P24501
fliE	1	BSU16200	1692130	1692450		flagellar hook-basal body protein	106	flagellar hook-basal body protein	P24502	P24502
fliF	1	BSU16210	1692496	1694106		flagellar basal-body M-ring protein	536	flagellar basal-body M-ring protein, membrane anchor of the basal body	P23447	P23447		Yes
fliG	1	BSU16220	1694119	1695135		flagellar C ring protein	338	flagellar basal-body protein, membrane anchor of the basal body, flagellar motor switch protein, physically transduces force from [[protein|MotA]] to the rotation of [[protein|FliF]]	P23448	P23448
fliH	2	BSU16230	1695254	1695880		flagellar assembly protein	208	flagellar assembly protein, negative regulator of the FliI ATPase	P23449	P23449
fliI	1	BSU16240	1695877	1697193		flagellar-specific ATPase	440	flagellar-specific ATPase for the export of flagellar proteins	P23445	P23445
fliJ	8	BSU16250	1697196	1697639		flagellar protein required for formation of basal body	147	flagellar protein required for formation of basal body, part of the ATPase complex, regulator of the FliI ATPase	P20487	P20487
ylxF	5	BSU16260	1697651	1698265		unknown	213	unknown	P23454	P23454
fliK	5	BSU16270	1698278	1699741		flagellar hook-length control	429	flagellar hook-length control, substrate specificity switch regulator	P23451	P23451
flgD	1	BSU16280	1699738	1700160		flagellar hook cap	140	flagellar hook cap, required for hook assembly	P23455	P23455
flgE	1	BSU16290	1700182	1700976		flagellar hook protein	264	flagellar hook protein	P23446	P23446		Yes
swrD	2	BSU16299	1701016	1701231		swarming protein	71	swarming protein, increases flagellar power via the flagellar stators [[protein|MotA]] and [[protein|MotB]]	C0H412	C0H412
fliL	2	BSU16300	1701228	1701650		flagellar protein required for flagellar formation , membrane protein	140	flagellar protein required for flagellar formation , membrane protein	P23452	P23452
fliM	1	BSU16310	1701684	1702682		flagellar motor switch protein	332	flagellar motor switch protein, part of the basal body C-ring	P23453	P23453
fliY	1	BSU16320	1702672	1703808		flagellar C ring protein	378	flagellar C ring protein	P24073	P24073
cheY	1	BSU16330	1703834	1704196		two-component response regulator	120	two-component response regulator, modulation of flagellar switch bias	P24072	P24072		Yes
fliZ	9	BSU16340	1704211	1704870		part of the flagellar type III export apparatus	219	part of the flagellar type III export apparatus (flagellar Type III secretion system)	P35536	P35536
fliP	1	BSU16350	1704863	1705528		part of the flagellar type III export apparatus	221	part of the flagellar type III export apparatus (flagellar Type III secretion system)	P35528	P35528
fliQ	1	BSU16360	1705543	1705812		part of the flagellar type III export apparatus	89	part of the flagellar type III export apparatus (flagellar Type III secretion system)	P35535	P35535
fliR	1	BSU16370	1705820	1706599		part of the flagellar type III export apparatus	259	part of the flagellar type III export apparatus (flagellar Type III secretion system)	P35537	P35537
flhB	1	BSU16380	1706599	1707681		part of the flagellar type III export apparatus	360	part of the flagellar type III export apparatus (flagellar Type III secretion system)	P35538	P35538
flhA	1	BSU16390	1707714	1709747		part of the flagellar type III export apparatus	677	part of the flagellar type III export apparatus (flagellar Type III secretion system)	P35620	P35620
flhF	1	BSU16400	1709747	1710847		signal recognition particle-like GTPase	366	signal recognition particle-like GTPase, placement and assembly of flagella, control of basal body position	Q01960	Q01960
flhG	1	BSU16410	1710838	1711734		GTPase activating protein	298	GTPase activating protein, activates FlhF, activates assembly of the flagellar C ring, control of flagellar basal body position	P40742	P40742
cheB	1	BSU16420	1711736	1712809		MCP-glutamate methylesterase / two-component response regulator-like	357	MCP-glutamate methylesterase / two-component response regulator-like	Q05522	Q05522
cheA	1	BSU16430	1712815	1714833		two-component sensor kinase	671	two-component sensor kinase, chemotactic signal modulator	P29072	P29072		Yes
cheW	1	BSU16440	1714855	1715325		CheA modulator	156	modulation of [[protein|CheA]] activity in response to attractants, scaffold protein	P39802	P39802
cheC	1	BSU16450	1715344	1715973		CheY-P phosphatase	209	control of chemotaxis by interacting with CheD, CheY-P phosphatase, inhibition of CheR-mediated methylation of MCPs	P40403	P40403
cheD	1	BSU16460	1715970	1716470		protein deaminase, [[protein|CheC]] activity modulator	166	chemoreceptor deaminase, required for methylation of methyl-accepting chemotaxis proteins by [[protein|CheR]], enhances phosphatase activity of [[protein|CheC]], required for full [[protein|McpC]] activity	P40404	P40404		Yes
sigD	1	BSU16470	1716493	1717257		[SW|RNA polymerase] [SW|sigma factor] SigD	254	[SW|RNA polymerase] [SW|sigma factor] SigD	P10726	P10726		Yes
swrB	10	BSU16480	1717286	1717789		unknown	167	control of SigD activity, required for full SigD activity, activates the flagellar type III secretion export apparatus by the membrane protein FliP	P40405	P40405
rpsB	1	BSU16490	1717933	1718673		ribosomal protein S2	246	ribosomal protein	P21464	P21464									Yes
tsf	1	BSU16500	1718775	1719656		elongation factor Ts	293	elongation factor Ts	P80700	P80700
pyrH	1	BSU16510	1719802	1720524		uridylate kinase	240	uridylate kinase	O31749	O31749
frr	1	BSU16520	1720526	1721083		ribosome recycling factor	185	ribosome recycling factor	P81101	P81101
uppS	1	BSU16530	1721214	1721996		undecaprenyl pyrophosphate synthetase	260	undecaprenyl pyrophosphate synthetase, provides the precursor for the carrier lipid, undecaprenyl phosphate (C55-P), which is required for cell wall synthesis	O31751	O31751
cdsA	1	BSU16540	1722000	1722809		phosphatidate cytidylyltransferase	269	phosphatidate cytidylyltransferase	O31752	O31752
ispC	1	BSU16550	1722871	1724022		1-deoxy-D-xylulose-5-phosphate reductoisomerase	388	1-deoxy-D-xylulose-5-phosphate reductoisomerase, second step in the MEP pathway of isoprenoid biosynthesis	O31753	O31753
rasP	1	BSU16560	1724029	1725297		intramembrane protease	422	intramembrane protease, cleaves [[protein|FtsL]], [[protein|RsiV ]]and [[protein|RsiW ]] as well as signal peptides after release of the secreted proteins	O31754	O31754									Yes
proS	1	BSU16570	1725330	1727024		prolyl-tRNA synthetase	564	prolyl-tRNA synthetase	O31755	O31755
polC	1	BSU16580	1727133	1731446		DNA polymerase III (alpha subunit)	1437	DNA polymerase III, leading strand polymerase (alpha subunit), part of the [SW|replisome]	P13267	P13267
ylxS	1	BSU16590	1731776	1732246		unknown	156	similar to ribosome maturation protein	P32726	P32726									Yes
nusA	1	BSU16600	1732281	1733396		transcription termination factor	371	transcription termination factor of RNA polymerase	P32727	P32727
ylxR	2	BSU16610	1733410	1733685		unknown	91	unknown	P32728	P32728
ylxQ	2	BSU16620	1733687	1733989		unknown	100	similar to ribosomal protein, L7AE family, binds K-turns in RNA switches	P32729	P32729
infB	1	BSU16630	1734009	1736159		initiation factor IF-2	716	translation initiation factor IF-2	P17889	P17889									Yes
ylxP	2	BSU16640	1736156	1736434		unknown	92	general stress protein, required for protection against paraquat stress	P32730	P32730									Yes
rbfA	1	BSU16650	1736451	1736804		ribosome-binding factor A	117	ribosome-binding factor A	P32731	P32731
truB	1	BSU16660	1736886	1737815		tRNA pseudouridine 5S synthase	309	tRNA pseudouridine 5S synthase	P32732	P32732
ribC	1	BSU16670	1737834	1738784		riboflavin kinase / FAD synthase	316	riboflavin kinase / FAD synthase	P54575	P54575
rpsO	1	BSU16680	1738941	1739210		ribosomal protein S15 (BS18)	89	ribosomal protein	P21473	P21473									Yes
pnpA	1	BSU16690	1739383	1741500		polynucleotide phosphorylase (PNPase)	705	polynucleotide phosphorylase, RNAse, involved in double-strand break repair	P50849	P50849	Yes								Yes
ylxY	1	BSU16700	1741618	1742577		unknown	319	similar to deacetylase	P50850	P50850
mlpA	1	BSU16710	1742617	1743846		specific processing protease	409	mitochondrial processing peptidase-like, involved in regulation of protease gene expression	Q04805	Q04805
ymxH	8	BSU16720	1743924	1744181		sporulation protein	85	sporulation protein	Q04811	Q04811			Yes	Yes
spoVFA	1	BSU16730	1744367	1745260		dipicolinate synthase (subunit A)	297	dipicolinate synthase (subunit A)	Q04809	Q04809			Yes	Yes
spoVFB	1	BSU16740	1745263	1745865		dipicolinate synthase (subunit B)	200	dipicolinate synthase (subunit B)	Q04810	Q04810			Yes	Yes
asd	1	BSU16750	1745991	1747031		aspartate-semialdehyde dehydrogenase	346	aspartate-semialdehyde dehydrogenase	Q04797	Q04797			Yes	Yes					Yes
dapG	1	BSU16760	1747123	1748337		aspartokinase I (alpha and beta subunits)	404	aspartokinase I (alpha and beta subunits)	Q04795	Q04795			Yes	Yes
dapA	1	BSU16770	1748368	1749240		dihydrodipicolinate synthase	290	dihydrodipicolinate synthase	Q04796	Q04796			Yes	Yes					Yes
rnjB	1	BSU16780	1749418	1751085		RNAse J2	515	RNAse J2		O31760
tepA	2	BSU16790	1751201	1751938		germination protease	223	orphan ClpP-like germination protease, contributes to SASP degradation	Q99171	Q99171			Yes		Yes
ylzJ	8	BSU16799	1751935	1752147		germination protein	70	germination protein, required for TepA activity	C0H413	C0H413			Yes		Yes
spoIIIE	1	BSU16800	1752272	1754641		ATP-dependent dsDNA translocase required for chromosome partition	787	ATP-dependent dsDNA translocase, resolution of chromosomal dimers after [SW|DNA replication], transports the forespore chromosome across the [SW|sporulation] septum	P21458	P21458			Yes	Yes
ymfC	1	BSU16810	1754785	1755510		transcriptional regulator (GntR family)	241	similar to transcriptional regulator (GntR family)	O31761	O31761
ymfD	1	BSU16825	1755649	1756857		bacillibactin exporter	402	exporter for the siderophore bacillibactin		O31762
ymfF	1	BSU16845	1757037	1758317		unknown	426	unknown	O31764	O31764
ymfH	1	BSU16860	1758314	1759600		unknown	415	similar to peptidase	O31766	O31766
ymfI	1	BSU16870	1759655	1760383		[[protein|Efp]]-5 aminopentanone reductase	242	[[protein|Efp]]-5 aminopentanone reductase	O31767	O31767
ymfJ	1	BSU16880	1760464	1760721		unknown	85	unknown	O31768	O31768			Yes	Yes
ymfK/1	8	BSU16890	1760851	1761303	Split gene (partner (ymfK/2)	unknown	150	part of the ymfK pseudogene	O31769
ymfK/2	Split gene	BSU16900	1761302	1761640	Split gene (partner (ymfK/1)	unknown	112	part of the ymfK pseudogene
rodZ	2	BSU16910	1761707	1762573		morphogenic protein	213	required for proper septum positioning during vegetative growth (cell shape determination)	O31771	O31771			Yes	Yes
pgsA	1	BSU16920	1762623	1763204		phosphatidylglycerophosphate synthase	193	phosphatidylglycerophosphate synthase	P46322	P46322
cinA	1	BSU16930	1763222	1764472		unknown	416	plays a nucleoid-associated general role in cells entering stationary phase	P46323	P46323
recA	1	BSU16940	1764645	1765691		multifunctional protein involved in homologous recombination and DNA repair (LexA-autocleavage)	347	multifunctional protein involved in homologous recombination and DNA repair (LexA-autocleavage), required to inteRNAlize and to recombine ssDNA with homologous resident duplex, required for efficient survival and replication restart after replication-transcription conflicts	P16971	P16971	Yes
pbpX	1	BSU16950	1765859	1767034		penicillin-binding protein X	391	penicillin-binding protein X	O31773	O31773
rny	1	BSU16960	1767310	1768872		RNAse Y	520	RNAse Y, 5 end sensitive endoribonuclease, involved in the degradation/ processing of mRNA, part of the putative [SW|RNA degradosome]	O31774	O31774		Yes							Yes
ymdB	1	BSU16970	1768941	1769735		phosphodiesterase	264	phosphodiesterase, controls bistable gene expression, required for nanotube formation	O31775	O31775		Yes
spoVS	1	BSU16980	1769935	1770195		unknown	86	required for dehydratation of the spore core and assembly of the coat, mutation increases [[protein|SigD]]-dependent gene expression, might act <i>via </i>[[protein|SinR]]	P45693	P45693			Yes	Yes					Yes
tdh	1	BSU16990	1770461	1771504		L-threonine dehydrogenase	347	L-threonine dehydrogenase	O31776	O31776
kbl	1	BSU17000	1771517	1772695		2-amino-3-ketobutyrate CoA ligase	392	2-amino-3-ketobutyrate CoA ligase	O31777	O31777
ymcB	1	BSU17010	1772843	1774372		tRNA methylthiotransferase	509	tRNA methylthiotransferase	O31778	O31778
ymcA	1	BSU17020	1774374	1774805		subunit of the regulatory iron-sulfur containing [[protein|YmcA]]-[[protein|YlbF]]-[[protein|YaaT]] complex	143	subunit of the regulatory iron-sulfur containing [[protein|YmcA]]-[[protein|YlbF]]-[[protein|YaaT]] complex, required for [[protein|Rny|RNAse Y]] dependent maturation of polycistronic mRNAs, antagonist of biofilm repression by [[protein|SinR]], control of the [SW|phosphorelay]	O31779	O31779		Yes	Yes	Yes					Yes
cotE	2	BSU17030	1775067	1775612		spore coat morphogenetic protein	181	outer spore coat morphogenetic protein, controls the assembly of the outer spore coat layer	P14016	P14016
mutS	1	BSU17040	1775745	1778321		mismatch recognition protein	858	DNA mismatch repair (mismatch recognition protein)	P49849	P49849
mutL	1	BSU17050	1778337	1780220		DNA mismatch repair	627	DNA mismatch repair	P49850	P49850
ymzD	10	BSU17060	1780618	1781073		unknown	151	unknown	Q7WY71	Q7WY71
ymcC	1	BSU17070	1781228	1781785		unknown	185	unknown	O31780	O31780										Yes
pksA	1	BSU17080	1781906	1782523		transcriptional regulator (TetR family)	205	transcriptional regulator (TetR family), not involved in the regulation of the pks operon!	O34381	O34381
pksB	1	BSU17090	1782713	1783390		unknown	225	involved in polyketide synthesis	O34769	O34769
pksC	1	BSU17100	1783763	1784629		bacillaene synthase trans-acting acyltransferase	288	bacillaene synthase trans-acting acyltransferase	O34825	O34825
pksD	1	BSU17110	1785133	1786107		unknown	296	involved in polyketide synthesis	O34877	O34877
pksE	1	BSU17120	1786104	1788407		unknown	767	involved in polyketide synthesis	O34787	O34787
acpK	5	BSU17130	1788469	1788717		acyl carrier protein	82	acyl carrier protein	Q7PC63	Q7PC63
pksF	1	BSU17140	1788695	1789942		unknown	416	involved in polyketide synthesis	P40804	P40804
pksG	1	BSU17150	1789943	1791205		hydroxymethylglutaryl CoA synthase	420	involved in polyketide synthesis	P40830	P40830
pksH	1	BSU17160	1791193	1791972		unknown	259	involved in polyketide synthesis	P40805	P40805
pksI	1	BSU17170	1792012	1792761		unknown	249	involved in polyketide synthesis	P40802	P40802
pksJ	1	BSU17180	1792806	1807937		polyketide synthase	5045	polyketide synthase	P40806	P40806
pksL	1	BSU17190	1807921	1821537		polyketide synthase of type I	4538	polyketide synthase of type I	Q05470	Q05470
pksM	1	BSU17200	1821553	1834341		polyketide synthase	4262	polyketide synthase	P40872	P40872
pksN	1	BSU17210	1834409	1850875		polyketide synthase of type I	5488	polyketide synthase of type I	O31782	O31782
pksR	1	BSU17220	1850890	1858521		polyketide synthase	2543	polyketide synthase	O31784	O31784
pksS	1	BSU17230	1858566	1859783		hydroxylase of the polyketide produced by the pks cluster	376	cytochrome P450, hydroxylase of the polyketide bacillaene produced by the pks cluster	O31785	O31785
ymzB	8	BSU17240	1860014	1860370		unknown	118	general stress protein, survival of ethanol and salt stresses	O31786	O31786
ymaE	1	BSU17250	1860449	1861273		unknown	232	unknown	O31787	O31787
aprX	1	BSU17260	1861384	1862712		intracellular alkaline serine protease	442	intracellular alkaline serine protease	O31788	O31788
ymzE/1	Not in Uniprot	BSU17266	1862937	1862993	Split gene (partners ymzE/2)	unknown	18	part of the ymzE pseudogene
ymzE/2	Split gene, Not in Uniprot	BSU17267	1862992	1863168	Split gene (partners ymzE/1)	unknown	58	part of the ymzE pseudogene
pghC	1	BSU17270	1863448	1864155		phage-derived gamma polyglutamic acid hydrolase	235	phage-derived gamma polyglutamic acid hydrolase	O31789	O31789
ymaD	1	BSU17280	1864225	1864677		putative peroxiredoxin	150	putative peroxiredoxin	O31790	O31790
ebrB	1	BSU17290	1864691	1865044		multidrug efflux transporter	117	multidrug efflux transporter	O31791	P0CW82
ebrA	1	BSU17300	1865058	1865375		multidrug efflux transporter	105	multidrug efflux transporter	O31792	P0CW80
ymaG	N/A	BSU17310	1865512	1865787		spore coat protein	123	spore coat protein	O31793	O31793
ymaF	8	BSU17320	1865876	1866289		unknown	137	unknown	O31794	O31794			Yes	Yes
miaA	1	BSU17330	1866389	1867333		tRNA isopentenylpyrophosphate transferase	314	tRNA isopentenylpyrophosphate transferase	O31795	O31795
hfq	1	BSU17340	1867373	1867594		RNA chaperone	73	RNA chaperone	O31796	O31796
ymzC	10	BSU17350	1867790	1868062		unknown	90	unknown	O31797	O31797
ymzA	10	BSU17360	1868144	1868374		unknown	76	unknown	O31798	O31798
nrdI	1	BSU17370	1868617	1869009		ribonucleoside-diphosphate reductase	130	flavodoxin, ribonucleoside-diphosphate reductase	P50618	P50618
nrdE	1	BSU17380	1868969	1871071		ribonucleoside-diphosphate reductase (alpha subunit)	700	ribonucleoside-diphosphate reductase (alpha subunit), control of DNA/cell mass ratio	P50620	P50620
nrdF	1	BSU17390	1871089	1872078		ribonucleoside-diphosphate reductase (beta subunit)	329	ribonucleoside-diphosphate reductase (beta subunit)	P50621	P50621
ymaB	1	BSU17400	1872128	1872748		unknown	206	putative Nudix hydrolase	P50619	P50619
cwlC	1	BSU17410	1872812	1873579		N-acetylmuramoyl-L-alanine amidase	255	N-acetylmuramoyl-L-alanine amidase	Q06320	Q06320			Yes	Yes
spoVK	1	BSU17420	1874203	1875171		unknown	322	required for spore maturation	P27643	P27643			Yes	Yes
ynbA	1	BSU17430	1875304	1876566		GTP-binding protein, ribosome-splitting factor	334	GTP-binding protein, ribosome-splitting factor, rescues translationally arrested ribosomes	P94478	P94478
ynbB	1	BSU17440	1876584	1877849		putative C-S lyase	421	putative C-S lyase, required for [[protein|Efp]] modification	P94479	P94479
glnR	1	BSU17450	1877959	1878366		transcription repressor ([SW|MerR family])	135	transcriptional repressor ([SW|MerR family]) of the [[gene|glnR]]-[[gene|glnA ]]operon	P37582	P37582									Yes
glnA	1	BSU17460	1878425	1879759		glutamine synthetase, trigger enzyme	444	glutamine synthetase, trigger enzyme	P12425	P12425
ynxB	10	BSU17470	1880087	1880377		unknown	96	unknown	P31844	P31844
ynzF	12	BSU17480	1880623	1880967		unknown	114	similar to delta-endotoxin	O31799	O31799
ynzG	10	BSU17490	1881098	1881349		unknown	83	unknown	O31800	O31800
ynaB	1	BSU17500	1881536	1881970		unknown	103	unknown	P94480	P94480
ynaC	5	BSU17510	1882040	1882831		unknown	263	unknown	P94481	P94481
ynaD	1	BSU17520	1883166	1883678		unknown	170	similar to ribosomal-protein-alanine N-acetyltransferase	P94482	P94482
ynaE	5	BSU17530	1884238	1884879		unknown	213	unknown	P94483	P94483
ynaF	12	BSU17540	1884968	1885321		unknown	117	unknown	P94484	P94484
ynaG	8	BSU17550	1885365	1885640		unknown	91	unknown	P94485	P94485
ynzI	12	BSU17559	1885753	1885917		unknown	54	unknown	C0H415	C0H415
ynaI	5	BSU17560	1886057	1886527		unknown	156	similar to phosphoribosylanthranilate isomerase	P94487	P94487
xynP	1	BSU17570	1887352	1888743		beta-xyloside permease	463	beta-xyloside permease	P94488	P94488
xynB	1	BSU17580	1888774	1890375		xylan beta-1,4-xylosidase	533	xylan beta-1,4-xylosidase	P94489	P94489
xylR	1	BSU17590	1890512	1891564		transcriptional repressor	350	transcriptional repressor of the [[gene|xylA]]-[[gene|xylB ]]and [[gene|xynP]]-[[gene|xynB ]]operons	P94490	P94490
xylA	1	BSU17600	1891908	1893245		xylose isomerase	445	xylose isomerase	P04788	P0CI80
xylB	1	BSU17610	1893396	1894895		xylulokinase	499	xylulokinase	P39211	P39211
yncB	1	BSU17620	1895378	1896013		unknown	211	similar to micrococcal nuclease	P94492	P94492
yncC	1	BSU17630	1896424	1897839		unknown	419	similar to metabolite transport protein	P94493	P94493
yncD	1	BSU17640	1897941	1899125		spore coat alanine racemase	394	spore coat alanine racemase	P94494	P94494
yncE	8	BSU17650	1899589	1900050		unknown	153	unknown	P94495	P94495			Yes	Yes
yncF	1	BSU17660	1900080	1900514		dUTPase	144	dUTPase	O31801	O31801
cotU	N/A	BSU17670	1901117	1901377		outer spore coat protein	86	outer spore coat protein	O31802	O31802
ynzJ	Not in Uniprot	BSU17678	1901612	1901737		unknown	41	unknown, putative pseudogene
thyA	1	BSU17680	1902219	1903058		thymidylate synthase A	279	thymidylate synthase A	P42326	P0CI79
yncM	5	BSU17690	1903511	1904263		unknown	250	unknown	O31803	O31803
ynzK	10	BSU17699	1904393	1904749		unknown	118	unknown	C0H417	C0H417
cotC	N/A	BSU17700	1904995	1905195		spore coat protein (outer)	118	spore coat protein (outer)	P07790	P07790
tatAC	1	BSU17710	1905370	1905558		component of the twin-arginine translocation pathway	62	component of the twin-arginine translocation pathway	O31804	O31804
yndA	7	BSU17720	1905809	1906207		unknown	132	unknown	O31805	O31805			Yes	Yes
yndB	2	BSU17730	1906272	1906706		unknown	144	may be involved in the stress response of B. subtilis to chalcone-like flavonoids released by plants due to a pathogen infection	O31806	O31806
ynzB	10	BSU17740	1907013	1907201		potential D protein for the [[protein|YndD]]-[[protein|YndE]]-[[protein|YndF ]]germinant receptor	62	potential D protein for the [[protein|YndD]]-[[protein|YndE]]-[[protein|YndF ]]germinant receptor of unknown specificity	O31807	O31807			Yes		Yes
yndD	1	BSU17750	1907494	1909056		part of the YndD-YndE-YndF germinant receptor	520	part of the YndD-YndE-YndF germinant receptor of unknown specificity	O31808	O31808			Yes		Yes
yndE	1	BSU17760	1909086	1910177		part of the YndD-YndE-YndF germinant receptor	363	part of the YndD-YndE-YndF germinant receptor of unknown specificity	O31809	O31809			Yes		Yes					Yes
yndF	2	BSU17770	1910167	1911381		part of the YndD-YndE-YndF germinant receptor	404	part of the YndD-YndE-YndF germinant receptor of unknown specificity	O31810	O31810			Yes		Yes					Yes
yndG	1	BSU17780	1911528	1912334		unknown	268	unknown	O31811	O31811
yndH	1	BSU17790	1912339	1912956		unknown	205	unknown	O31812	O31812
yndJ	1	BSU17800	1912953	1914593		unknown	546	unknown	O31813	O31813
yndK	10	BSU17810	1914630	1914995		unknown	121	unknown	O31814	O31814
pghL	1	BSU17820	1915221	1915979		phage-derived gamma polyglutamic acid hydrolase	252	phage-derived gamma polyglutamic acid hydrolase, sporulation protein	O31815	O31815			Yes	Yes
yndM	8	BSU17830	1916006	1916545		unknown	179	[SW|sporulation ]protein	O31816	O31816			Yes	Yes
fosB	1	BSU17840	1916663	1917097		fosfomycin resistance protein	144	bacillithiol-S-transferase; confers resistence against antimicrobial compounds from <i>B. amyloliquefaciens</i>	O31817	O31817
lexA	1	BSU17850	1917639	1918256		transcriptional repressor of the SOS regulon	205	transcriptional repressor of the SOS regulon	P31080	P31080
yneA	8	BSU17860	1918406	1918723		cell division control protein	105	inhibits cell division during SOS response	Q45056	Q45056
yneB	5	BSU17870	1918742	1919395		unknown	217	similar to resolvase	Q45057	Q45057
ynzC	1	BSU17880	1919459	1919692		unknown	77	unknown	O31818	O31818
tkt	1	BSU17890	1919861	1921864		transketolase	667	transketolase	P45694	P45694									Yes
sirA	9	BSU17900	1922017	1922463		inhibitor of [[category|DNA replication]]	148	[[category|Sporulation]] protein, inhibits [[category|DNA replication]] initiation in cells committed to [[category|Sporulation]], facilitates capture of <i>oriC</i> in the forespore	P45707	P45707
yneF	8	BSU17910	1922549	1922767		unknown	72	membrane protein	P45708	P45708
ynzD	10	BSU17920	1922841	1923014		Spo0A-P phosphatase	57	Spo0A-P phosphatase, control of the phosphorelay	O31819	O31819			Yes	Yes
ccdA	1	BSU17930	1923234	1923941		thiol-disulfide oxidoreductase	235	membrane-embedded thiol-disulfide oxidoreductase	P45706	P45706
yneI	1	BSU17940	1924030	1924392		two-component response regulator	120	two-component response regulator	P45709	P45709
yneJ	1	BSU17950	1924471	1924962		unknown	163	unknown	P45710	P45710
yneK	1	BSU17960	1924993	1925421		unknown	142	unknown	P45711	P45711
cotM	1	BSU17970	1925655	1926047		spore coat protein (outer)	130	spore coat protein (outer)	Q45058	Q45058
sspP	9	BSU17980	1926128	1926274		probable small acid-soluble spore protein (minor)	48	probable small acid-soluble spore protein (minor)	P71032	P71032			Yes	Yes
sspO	10	BSU17990	1926306	1926452		small acid-soluble spore protein (minor)	48	small acid-soluble spore protein (minor)	P71031	P71031			Yes	Yes
citB	1	BSU18000	1926680	1929409		aconitase, trigger enzyme	909	aconitase, trigger enzyme	P09339	P09339
yneN	1	BSU18010	1929481	1929993		unknown	170	similar to thiol:disulfide oxidoreductase	O31820	O31820
ynzL	10	BSU18019	1930074	1930199		unknown	41	unknown	C0H418	C0H418
sspN	10	BSU18020	1930264	1930410		small acid-soluble spore protein (minor)	48	small acid-soluble spore protein (minor)	Q7WY69	Q7WY69			Yes	Yes
tlp	8	BSU18030	1930447	1930698		thioredoxin-like protein	83	thioredoxin-like protein	Q45060	Q45060			Yes	Yes
yneP	1	BSU18040	1930834	1931199		putative 4-hydroxybenzoyl coenzyme-A thioesterase	121	putative 4-hydroxybenzoyl coenzyme-A thioesterase	Q45061	Q45061
yneQ	9	BSU18050	1931215	1931514		unknown	99	unknown	Q45062	Q45062
yneR	8	BSU18060	1931545	1931832		unknown	95	unknown	Q45063	Q45063
plsY	1	BSU18070	1931920	1932501		acylphosphate:glycerol-phosphate acyltransferase	193	acylphosphate:glycerol-phosphate acyltransferase	Q45064	Q45064
yneT	1	BSU18080	1932671	1933078		unknown	135	similar to predicted CoA-binding protein with NAD(P)-binding Rossmann-fold domain	Q45065	Q45065
parE	1	BSU18090	1933477	1935444		subunit of DNA topoisomerase IV	655	subunit of DNA topoisomerase IV	Q59192	Q59192
parC	1	BSU18100	1935448	1937868		subunit of DNA topoisomerase IV	806	subunit of DNA topoisomerase IV	Q45066	Q45066
ynfC	10	BSU18110	1938066	1938476		unknown	136	unknown	Q45067	Q45067
alsT	1	BSU18120	1938925	1940322		amino acid carrier protein	465	amino acid carrier protein	Q45068	Q45068
bglC	1	BSU18130	1940625	1942124		endo-1,4-beta-glucanase)	499	endo-1,4-beta-glucanase	P10475	P10475
ynfE	10	BSU18140	1942192	1942455		unknown	87	unknown	Q45069	Q45069			Yes	Yes
xynC	1	BSU18150	1942714	1943982		endo-xylanase	422	endo-xylanase, preference for methylglucurono-xylan	Q45070	Q45070
xynD	1	BSU18160	1944113	1945654		arabinoxylan arabinofuranohydrolase	513	arabinoxylan arabinofuranohydrolase	Q45071	Q45071
yngA	1	BSU18170	1946249	1946695		unknown	148	unknown	O31821	O31821										Yes
yngB	1	BSU18180	1946702	1947595		unknown	297	similar to UTP-glucose-1-phosphate uridylyltransferase	O31822	O31822
yngC	1	BSU18190	1947668	1948264		unknown	198	similar to alkaline phosphatase	O31823	O31823
nrnB	1	BSU18200	1948313	1949512		nano-RNAse B	399	oligoribonuclease (nano-RNAse)	O31824	O31824			Yes	Yes
yngE	1	BSU18210	1949682	1951217		methylcrotonoyl-CoA carboxylase, subunit	595	methylcrotonoyl-CoA carboxylase, subunit	O31825	O31825			Yes	Yes
yngF	1	BSU18220	1951228	1952010		methylglutaconyl-CoA hydratase	260	methylglutaconyl-CoA hydratase	O34893	O34893			Yes	Yes
yngG	1	BSU18230	1952031	1952930		3-hydroxy-3-methylglutaryl-coenzyme A (HMG-CoA) lyase	299	3-hydroxy-3-methylglutaryl-coenzyme A (HMG-CoA) lyase	O34873	O34873			Yes	Yes
yngHB	1	BSU18239	1952945	1953166		acyl-CoA carboxylase subunit	73	acyl-CoA carboxylase, biotinylated subunit	C0H419	C0H419			Yes	Yes
yngH	1	BSU18240	1953181	1954515		methylcrotonoyl-CoA carboxylase, subunit	444	methylcrotonoyl-CoA carboxylase	O34544	O34544			Yes	Yes
yngI	1	BSU18250	1954525	1956174		aceto-acetyl-CoA ligase	549	aceto-acetyl-CoA ligase, may be involved in surfactin production	O31826	O31826			Yes	Yes
yngJ	1	BSU18260	1956218	1957360		3-methylbutanoyl-CoA dehydrogenase	380	3-methylbutanoyl-CoA dehydrogenase	O34421	O34421			Yes	Yes
ynzE	8	BSU18270	1957451	1957756		unknown	101	unknown	O34356	O34356
yngK	1	BSU18280	1958027	1959559		unknown	510	unknown	O35015	O35015			Yes	Yes
yngL	8	BSU18290	1959695	1960087		unknown	130	unknown	O34506	O34506			Yes	Yes
ppsE	1	BSU18300	1960198	1964037		plipastatin synthetase	1279	plipastatin synthetase	O31827	O31827
ppsD	1	BSU18310	1964045	1974856		plipastatin synthetase	3603	plipastatin synthetase	P94459	P94459
ppsC	1	BSU18320	1974881	1982548		plipastatin synthetase	2555	plipastatin synthetase	P39847	P39847
ppsB	1	BSU18330	1982565	1990247		plipastatin synthetase	2560	plipastatin synthetase	P39846	P39846
ppsA	1	BSU18340	1990272	1997957		plipastatin synthetase	2561	plipastatin synthetase	P39845	P39845
dacC	1	BSU18350	1998340	1999815		penicillin-binding protein 4A, D-alanyl-D-alanine carboxypeptidase	491	penicillin-binding protein 4A, D-alanyl-D-alanine carboxypeptidase	P39844	P39844
galM	1	BSU18360	1999849	2000826		aldose-1-epimerase (mutarotase)	325	aldose-1-epimerase	P39840	P39840
yoeA	1	BSU18370	2000960	2002351		unknown	463	unknown	O34474	O34474
iseA	10	BSU18380	2002637	2003182		inhibitor of autolysins	181	inhibits in vitro activity of cell wall endopeptidases [[protein|LytE]] and [[protein|LytF]], inhibits cell separation	O34841	O34841
yoeC	1	BSU18390	2003401	2003946		unknown	95	unknown	O35009	O35009
yoeD	9	BSU18400	2004262	2004492		unknown	76	unknown	O34555	O34555
ggt	1	BSU18410	2004677	2006440		gamma-glutamyltransferase	587	gamma-glutamyltransferase	P54422	P54422
yofA	1	BSU18420	2006541	2007398		transcriptional activator (LysR family)	285	transcriptional activator of ftsW at the onset of stationary phase	O34685	O34685
yogA	1	BSU18430	2007526	2008515		unknown	329	similar to alcohol dehydrogenase	O35017	O35017										Yes
gltB	1	BSU18440	2008572	2010053		glutamate synthase (small subunit)	493	small subunit of glutamate synthase	O34399	O34399
gltA	1	BSU18450	2010070	2014632		glutamate synthase (large subunit)	1520	large subunit of glutamate synthase	P39812	P39812
gltC	1	BSU18460	2014779	2015681		transcriptional regulator ([SW|LysR family])	300	Transcriptional regulator of the [[gene|gltA]]-[[gene|gltB ]]operon. Activates expression of the operon in the absence of arginine	P20668	P20668
proJ	1	BSU18470	2015733	2016848		glutamate 5-kinase	371	glutamate 5-kinase	O07509	O07509
proH	1	BSU18480	2016845	2017711		pyrroline-5-carboxylate reductase	297	pyrroline-5-carboxylate reductase	P14383	P0CI77
rtp	1	BSU18490	2017886	2018254		replication terminator protein	122	replication terminator protein	P68732	P0CI76
yoxD	1	BSU18500	2018554	2019270		unknown	238	similar to 3-oxoacyl- acyl-carrier protein reductase	P14802	P14802
yoxC	10	BSU18510	2019421	2019726		unknown	101	general stress protein, survival of ethanol stress	P28670	P28670
yoxB	5	BSU18520	2019797	2020567		unknown	256	general stress protein	P28671	P28671
yoaA	1	BSU18530	2020611	2021144		unknown	165	similar to ribosomal-protein-alanine N-acetyltransferase	O34569	O34569
yoaB	1	BSU18540	2021223	2022467		2-oxoglutarate permease (proton symporter)	414	2-oxoglutarate permease (proton symporter)	O34864	O34864
yoaC	1	BSU18550	2022561	2024024		unknown	487	similar to xylulokinase	O34861	O34861
yoaD	1	BSU18560	2024042	2025076		unknown	344	similar to phosphoglycerate dehydrogenase	O34815	O34815
yoaE	1	BSU18570	2025400	2027442		formate dehydrogenase	677	formate dehydrogenase	C0SP82	C0SP82
yoaF	10	BSU18580	2027509	2027802		unknown	97	unknown	O31829	O31829
yoaG	10	BSU18590	2028175	2028579		unknown	134	unknown	O31830	O31830
yozQ	9	BSU18600	2029020	2029313		unknown	97	unknown	Q7WY68	Q7WY68			Yes	Yes
yoaH	1	BSU18610	2029429	2031114		membrane-bound chemotaxis receptor	534	membrane-bound chemotaxis receptor, similar to methyl-accepting chemotaxis protein	C0SP89	C0SP89
yoaI	1	BSU18620	2031439	2032890		unknown	375	similar to oxygenase component of 4-hydroxyphenylacetate 3-monooxygenase	C0SPC0	C0SPC0			Yes	Yes
yoaJ	1	BSU18630	2032927	2033625		expansin	232	bacterial expansin, binds cellulose, required for the colonization of maize roots	O34918	O34918
yoaK	1	BSU18640	2033895	2034572		unknown	225	unknown	O34343	O34343
pelB	1	BSU18650	2034745	2035782		pectate lyase	345	pectate lyase	O34819	O34819										Yes
yoaM	1	BSU18660	2036039	2036722		unknown	227	unknown	O34906	O34906			Yes	Yes						Yes
yozS	10	BSU18669	2037063	2037368		unknown	101	unknown	C0H420	C0H420
oxdD	1	BSU18670	2037601	2038779		oxalate decarboxylase	392	oxalate decarboxylase, inner spore coat protein	O34767	O34767
yoaO	10	BSU18680	2038902	2039390		unknown	162	unknown	O34985	O34985
yoaP	1	BSU18690	2039610	2040365		unknown	251	unknown	O34983	O34983										Yes
yoaQ	1	BSU18700	2040673	2041029		unknown	118	unknown	O31831	O31831			Yes	Yes
yozT	12	BSU18709	2040988	2041227		unknown	79	unknown	C0H421	C0H421
yozF	10	BSU18710	2041330	2041827		unknown	83	unknown	O31832	O31832			Yes	Yes
yoaR	2	BSU18720	2041928	2042839		unknown	303	unknown	O34611	O34611			Yes	Yes
yoaS	5	BSU18730	2043186	2043668		unknown	160	unknown	O31833	O31833
yozG	1	BSU18740	2043678	2043932		unknown	84	similar to transcription regulator (Xre family)	O31834	O31834
yoaT	1	BSU18750	2044038	2044832		unknown	264	unknown	O34535	O34535
yoaU	1	BSU18760	2044956	2045828		transcriptional regulator (LysR family)	290	similar to transcriptional regulator (LysR family)	O34701	O34701
yoaV	1	BSU18770	2045929	2046807		putative cysteine and O-acetyl serine efflux permease	292	putative cysteine and O-acetyl serine efflux permease	O34416	O34416										Yes
yoaW	10	BSU18780	2046980	2047411		unknown	143	unknown	O34541	O34541			Yes	Yes
yoaZ	1	BSU18790	2047675	2048307		unknown	210	unknown	O34947	O34947
penP	1	BSU18800	2048533	2049453		beta-lactamase	306	beta-lactamase	P39824	P39824
yobA	11	BSU18810	2049950	2050312		unknown	120	unknown	O31835	O31835
yozU	Not in Uniprot	BSU18819	2050373	2050585		unknown	70	unknown, putative pseudogene												Yes
yobB	11	BSU18820	2050689	2050952		unknown	87	unknown	O31836	O31836
pps	1	BSU18830	2051329	2053929		similar to phosphoenolpyruvate synthase	866	similar to phosphoenolpyruvate synthase	O34309	O34309
xynA	1	BSU18840	2054599	2055240		endo-1,4-beta-xylanase	213	endo-1,4-beta-xylanase	P18429	P18429
yozV	1	BSU18849	2055868	2056107		unknown	79	unknown	C0H423	C0H423
yobD	1	BSU18850	2056278	2056616		unknown	112	similar to transcription regulator (Xre family)	O34647	O34647
yozH	12	BSU18860	2056650	2057006		unknown	106	unknown	O31837	O31837										Yes
yozI	1	BSU18870	2057214	2057579		unknown	121	unknown	O31838	O31838
yobE	1	BSU18880	2057801	2058460		unknown	219	similar to general secretion pathway	O34915	O34915
yobF	1	BSU18890	2058715	2059638		unknown	307	unknown	O34780	O34780
yozW	12	BSU18898	2059691	2059864		unknown	57	unknown	C0H424	C0H424										Yes
yozX	11	BSU18899	2060009	2060233		unknown	74	unknown	C0H425	C0H425										Yes
yozJ	10	BSU18900	2060237	2060692		unknown	151	unknown	O31839	O31839										Yes
yozY	11	BSU18908	2060817	2061077		unknown	86	unknown	C0H426	C0H426
yozZ	Not in Uniprot	BSU18909	2061855	2061995		unknown	46	unknown, putative pseudogene
rapK	5	BSU18910	2062150	2063265		response regulator aspartate phosphatase	371	response regulator aspartate phosphatase, controls [[protein|ComA ]]activity	O34930	O34930	Yes
phrK	12	BSU18920	2063262	2063384		phosphatase (RapK) regulator	40	response regulator aspartate phosphatase (RapK) regulator, controls ComA activity	O31840	O31840	Yes
yobH	1	BSU18930	2063510	2064163		unknown	203	C-terminal fragment of the Y family DNA polymerase YozK-YobH	C0SPA8	C0SPA8
yozK	2	BSU18940	2064200	2064547		unknown	115	N-terminal fragment of the Y family DNA polymerase YozK-YobH	O31841	O31841
yozL	11	BSU18950	2064540	2064833		unknown	97	unknown	O31842	O31842										Yes
yozM	10	BSU18960	2065042	2065377		unknown	111	unknown	O31843	O31843
yobI	2	BSU18970	2065424	2069029		unknown	1201	unknown	O34784	O34784
yoyA	Not in Uniprot	BSU18979	2069262	2069561		unknown	99	unknown, putative pseudogene
yobJ	8	BSU18980	2070244	2071086		unknown	280	unknown	O34774	O34774
yobK	5	BSU18990	2071286	2071744		antitoxin	152	antitoxin	O34596	O34596
yobL	5	BSU19000	2071754	2073556		toxin	600	toxin	O34330	O34330
yobM	9	BSU19010	2073658	2074221		unknown	162	unknown	O34377	O34377
yobN	1	BSU19020	2074439	2075779		unknown	446	similar to L-amino acid oxidase	O34363	O34363
yobO	5	BSU19030	2076206	2078626		unknown	806	similar to phage-related pre-neck appendage protein	O34433	O34433
csaA	1	BSU19040	2079214	2079546		molecular chaperone	110	molecular chaperone involved in protein secretion	P37584	P37584
yobQ	1	BSU19050	2079611	2080336		unknown	241	similar to transcription factor (AraC family)	O34901	O34901
yobR	1	BSU19060	2080351	2081094		unknown	247	unknown	O34376	O34376
yobS	1	BSU19070	2081172	2081747		similar to transcription factor	191	similar to transcription factor (AcrR family)	O34892	O34892
yobT	1	BSU19080	2081753	2082454		unknown	233	unknown	O34910	O34910
yobU	1	BSU19090	2082531	2083013		unknown	160	unknown	O34637	O34637
yobV	1	BSU19100	2083067	2084008		unknown	313	unknown	O34920	O34920
yobW	10	BSU19110	2084214	2084759		unknown	181	sporulation membrane protein	P94497	P94497			Yes	Yes
czrA	1	BSU19120	2084786	2085109		transcriptional repressor (ArsR family)	107	transcriptional repressor (ArsR family), cadA and czcD	O31844	O31844
yocA	1	BSU19130	2085303	2085980		unknown	225	similar to transposon-related protein	O34636	O34636
yozB	1	BSU19140	2086070	2086606		unknown	178	unknown	O31845	O31845
yocB	7	BSU19150	2086743	2087525		unknown	260	general stress protein, survival of stress conditions	O34516	O34516
yocC	8	BSU19160	2087696	2088193		unknown	165	unknown	O35042	O35042
yocD	1	BSU19170	2088257	2089234		unknown	325	similar to immunity to bacteriotoxins	O35046	O35046
des	1	BSU19180	2089396	2090454		phospholipid desaturase	352	phospholipid desaturase	O34653	O34653
desK	1	BSU19190	2090574	2091686		two-component sensor kinase	370	two-component sensor kinase, regulation of cold shock expression of [[gene|des]]	O34757	O34757
desR	1	BSU19200	2091705	2092304		two-component response regulator	199	two-component response regulator, regulation of cold shock expression of [[gene|des]]	O34723	O34723
yocH	1	BSU19210	2092899	2093762		peptidoglycan hydrolase	287	peptidoglycan hydrolase (amidase)	O34669	O34669
recQ	1	BSU19220	2094010	2095785		ATP-dependent DNA helicase	591	ATP-dependent DNA helicase, acts together with [[protein|RecJ]]	O34748	O34748
azoR1	1	BSU19230	2096350	2096976		azoreductase	208	azoreductase, involved in quinone detoxification	O35022	O35022
yocK	1	BSU19240	2097126	2097617		general stress protein	209	general stress protein	P80872	P80872
yocL	12	BSU19250	2097692	2098024		unknown	110	unknown	O34976	O34976			Yes	Yes
yoyB	10	BSU19259	2098102	2098329		unknown	75	unknown	C0H429	C0H429
[truncated: 2,245 more rows]

## Sheet: Operons (subtiwiki)
Operon	Genes in operon
yokIâ†’yokL	yokI-yokJ-yokK-yokL
mbl	mbl
htrC	htrC
rpmGA	rpmGA
scoC	scoC
pucJâ†’pucM	pucJ-pucK-pucL-pucM
yczE	yczE
guaD	guaD
scoâ†’ypmT	sco-ypmR-ypmS-ypmT
ydbO	ydbO
rapFâ†’phrF	rapF-phrF
rpmH	rpmH
ypkP	ypkP
ytvA	ytvA
ftsEâ†’ftsX	ftsE-ftsX
sigKN	sigKN
helD	helD
rpsB	rpsB
spoIIGAâ†’sigG	spoIIGA-sigE-sigG
yybI	yybI
cymRâ†’recD2	cymR-yrvO-trmU-yrrB-recD2
cotJAâ†’yesK	cotJA-cotJB-cotJC-yesJ-yesK
ydeJ	ydeJ
yurI	yurI
pftAâ†’pftB	pftA-pftB
yfkJâ†’yfkH	yfkJ-yfkI-yfkH
cotE	cotE
thdFâ†’noc	thdF-gidA-gidB-noc
gntRâ†’gntZ	gntR-gntK-gntP-gntZ
htpX	htpX
yuzC	yuzC
ansAâ†’ansB	ansA-ansB
cotHâ†’ywrJ	cotH-cotB-ywrJ
yocB	yocB
spoIIPâ†’yqxA	spoIIP-yqxA
comK	comK
yxaI	yxaI
ynzD	ynzD
menEâ†’menC	menE-menC
ylxFâ†’swrB	ylxF-fliK-flgD-flgE-swrD-fliL-fliM-fliY-cheY-fliZ-fliP-fliQ-fliR-flhB-flhA-flhF-flhG-cheB-cheA-cheW-cheC-cheD-sigD-swrB
mhqOâ†’mhqP	mhqO-mhqP
ytpB	ytpB
trxB	trxB
yfiY	yfiY
yppF	yppF
ribDâ†’ribT	ribD-ribE-ribA-ribH-ribT
yoaG	yoaG
iolX	iolX
dltAâ†’dltE	dltA-dltB-dltC-dltD-dltE
sivC	sivC
spoIVFAâ†’spoIVFB	spoIVFA-spoIVFB
ywgA	ywgA
yosXâ†’sprB	yosX-yotB-yotC-yotD-yotE-yotF-yotG-yotH-yotI-yotJ-yotK-yotM-sprB
yvyEâ†’tagV	yvyE-tagV
yknT	yknT
gltC	gltC
ebrAâ†’ebrB	ebrA-ebrB
nsrR	nsrR
spo0E	spo0E
asnBâ†’ytnA	asnB-ytnA
mntH	mntH
yxiB	yxiB
aseR->ydzS/2	aseR-aseA-ydzS/1-ydzS/2
sirAâ†’yneF	sirA-yneF
ydaB	ydaB
nap	nap
sigVâ†’yrhK	sigV-rsiV-oatA-yrhK
yoyG	yoyG
putP	putP
mcpC	mcpC
yrkO->yrkN	yrkO-yrkN
ycgR->ycgQ	ycgR-ycgQ
ugtP	ugtP
yvgT	yvgT
yloC->yloH	yloC-remA-gmk-yloH
rnjB	rnjB
yolC	yolC
efeUâ†’efeB	efeU-efeO-efeB
spo0A	spo0A
pyrRâ†’pyrE	pyrR-pyrP-pyrB-pyrC-pyrAA-pyrAB-pyrK-pyrD-pyrF-pyrE
ytcPâ†’ytcQ	ytcP-ytcQ
yjcPâ†’yjcQ	yjcP-yjcQ
hutPâ†’hutM	hutP-hutH-hutU-hutI-hutG-hutM
parAâ†’parB	parA-parB
pnpA	pnpA
yfiQ	yfiQ
tilSâ†’ftsH	tilS-hprT-ftsH
ynxB	ynxB
lipC	lipC
yebE->yebG	yebE-yebG
hypR	hypR
yqjN	yqjN
ptbâ†’bkdB	ptb-bcd-buk-lpdV-bkdAA-bkdAB-bkdB
tgl	tgl
murQâ†’ybbC	murQ-murR-murP-amiE-nagZ-ybbC
chrSâ†’ywrA	chrS-ywrB-ywrA
lip	lip
yabMâ†’yabR	yabM-yabN-yabO-yabP-yabQ-divIC-yabR
dps	dps
ktrAâ†’ktrB	ktrA-ktrB
rpsD	rpsD
nadBâ†’nadA	nadB-nadC-nadA
immRâ†’int	immR-immA-int
levDâ†’sacC	levD-levE-levF-levG-sacC
hemAT	hemAT
ccpNâ†’yqfL	ccpN-yqfL
yckE	yckE
yukJ	yukJ
yfiZ->yfhA	yfiZ-yfhA
yqkF	yqkF
rpmB	rpmB
bpr	bpr
ywoBâ†’ywoD	ywoB-ywoC-ywoD
acoAâ†’acoL	acoA-acoB-acoC-acoL
antE	antE
acpA	acpA
pbpEâ†’racX	pbpE-racX
yhcM	yhcM
recA	recA
ytdA	ytdA
yjoB	yjoB
pel	pel
comFAâ†’csrA	comFA-comFB-comFC-yvyF-flgM-yvyG-flgK-flgL-yviE-fliW-csrA
xhlAâ†’xlyA	xhlA-xhlB-xlyA
yflL	yflL
yybO	yybO
thrD	thrD
nrnB	nrnB
ycgH	ycgH
yczLâ†’yciC	yczL-yciC
yppDâ†’yppE	yppD-yppE
yxeKâ†’yxeQ	yxeK-snaB-yxeM-yxeN-yxeO-sndB-yxeQ
yxiDâ†’yxxE	yxiD-yxxD-yxxE
ylmDâ†’ylmH	ylmD-ylmE-sepF-ylmG-ylmH
yraGâ†’yraD	yraG-yraF-adhB-yraE-yraD
rpsB->frr	rpsB-tsf-pyrH-frr
mleNâ†’mleA	mleN-mleA
ampS	ampS
capBâ†’capE	capB-capC-capA-capE
mreBHâ†’ykpC	mreBH-ykpC
part of the flaâ†’che operon	part of the fla-che operon
yvaF->yvaD	yvaF-yvaE-yvaD
gamAâ†’gamP	gamA-gamP
ldt	ldt
aagâ†’yxzF	aag-yxzF
yesL->yesN	yesL-yesM-yesN
ywiE->ywjB	ywiE-ywjA-ywjB
ydhD	ydhD
surA	surA
serS	serS
yozLâ†’yobH	yozL-yozK-yobH
yxjN	yxjN
yvdAâ†’yvdB	yvdA-yvdB
pksCâ†’pksR	pksC-pksD-pksE-acpK-pksF-pksG-pksH-pksI-pksJ-pksL-pksM-pksN-pksR
ruvAâ†’yrbF	ruvA-ruvB-yrzS-queA-tgt-yrbF
tcyP	tcyP
mtnE	mtnE
prpCâ†’cpgA	prpC-prkC-cpgA
yxeFâ†’yxeH	yxeF-yxeG-yxeH
yobTâ†’csaA	yobT-yobS-yobR-yobQ-csaA
yvlAâ†’yvlD	yvlA-yvlB-yvlC-yvlD
purA	purA
lipA	lipA
folE2â†’yciC	folE2-yciB-yczL-yciC
yqhVâ†’spoIIIAH	yqhV-spoIIIAA-spoIIIAB-spoIIIAC-spoIIIAD-spoIIIAE-spoIIIAF-spoIIIAG-spoIIIAH
yuxL	yuxL
yojK	yojK
rocG	rocG
ctsRâ†’disA	ctsR-mcsA-mcsB-clpC-radA-disA
yuzD	yuzD
cotC	cotC
hemAâ†’hemL	hemA-hemX-hemC-hemD-hemB-hemL
glnRâ†’glnA	glnR-glnA
yloA	yloA [pubmed|22383849]
spoIVB	spoIVB
yusV->yusU	yusV-yusU
cotG	cotG
yodTâ†’yokU	yodT-yodS-yodR-yodQ-yodP-kamA-yokU
yebC	yebC
glgBâ†’glgP	glgB-glgC-glgD-glgA-glgP
phoA	phoA
ybgG	ybgG
ywhB	ywhB
comGAâ†’spoIIIL	comGA-comGB-comGC-comGD-comGE-comGF-comGG-spoIIIL
degSâ†’degU	degS-degU
ypuB->ypuC/2	ypuB-ypuC/1-ypuC/2
ahrCâ†’recN	ahrC-recN
gcvTâ†’gcvPB	gcvT-gcvPA-gcvPB
ywmD	ywmD
gtaB	gtaB
ykpA	ykpA
ycxCâ†’ycxB	ycxC-ycxB
S477->ykoP	S477-ykoP
gerKD	gerKD
yfmBâ†’fecC	yfmB-fecC
murGâ†’sbp	murG-murB-divIB-ylxW-ylxX-sbp
nupNâ†’nupQ	nupN-nupO-nupP-nupQ
fbp	fbp
yxbF	yxbF
ybcL	ybcL
yfmK	yfmK
nhaX	nhaX
yodL	yodL
swrAA/2â†’minJ	swrAA/2-minJ
besA	besA
yetJ	yetJ
ymfC	ymfC
hbs	hbs
ypnP	ypnP
kre	kre
yutG	yutG
yjlCâ†’ndh	yjlC-ndh
atpIâ†’atpC	atpI-atpB-atpE-atpF-atpH-atpA-atpG-atpD-atpC
ydcA	ydcA
rnz	rnz
rnhBâ†’ylqH	rnhB-ylqG-ylqH
lytG-yubF	lytG-yubF
queCâ†’queF	queC-queD-queE-queF
ycnEâ†’ycnD	ycnE-ycnD
yfnHâ†’yfnD	yfnH-yfnG-yfnF-yfnE-yfnD
yfmIâ†’yfmJ	yfmI-yfmJ
gabD	gabD
ypuA	ypuA
manPâ†’yjdF	manP-manA-yjdF
rpsUâ†’yqeY	rpsU-yqeY
tatAYâ†’tatCY	tatAY-tatCY
yhaR	yhaR
xylR	xylR
yqaS	yqaS
sunI	sunI
yrhH	yrhH
ynfC	ynfC
ytlP->amyX	ytlP-ytlQ-ytlR-amyX
yhcO	yhcO
ypcP	ypcP
opuBAâ†’opuBD	opuBA-opuBB-opuBC-opuBD
yjjA	yjjA
S319â†’yhcT	S319-yhcT
hrcAâ†’yqeV	hrcA-grpE-dnaK-dnaJ-yqeT-yqeU-yqeV
yqeGâ†’yqeM	yqeG-yqeH-aroD-yqeI-nadD-yqeK-yqeL-yqeM
nucB	nucB
opuAAâ†’opuAC	opuAA-opuAB-opuAC
rhaEWâ†’rhaA	rhaEW-rhaR-rhaB-rhaM-rhaA
ricF	ricF
yorBâ†’yorC	yorB-yorC
yoeA	yoeA
ldhâ†’lctP	ldh-lctP
ywdIâ†’ywdK	ywdI-ywdJ-ywdK
yurJ	yurJ
trpP	trpP
asnSâ†’ypoC	asnS-dnaD-nth-ypoC
fatRâ†’yrhJ	fatR-yrhJ
frlBâ†’yurJ	frlB-frlO-frlN-frlM-frlD-yurJ
yerD	yerD
yusIâ†’yusG	yusI-gcvH-yusG
ymxH	ymxH
ybyB	ybyB
yisY	yisY
yslB	yslB
yjaV->comZ	yjaV-med-comZ
mntAâ†’mntD	mntA-mntB-mntC-mntD
polA->ytaG	polA-mutM-ytaF-ytaG
ycbP	ycbP
bglS	bglS
phrH	phrH
opuD	opuD
tkmAâ†’ugd	tkmA-ptkA-ptpZ-ugd
secGâ†’ssrA	secG-yvaK-rnr-smpB-ssrA
ispCâ†’polC	ispC-rasP-proS-polC
ynbAâ†’glnA	ynbA-ynbB-glnR-glnA
defAâ†’yloM	defA-fmt-yloM
sspM	sspM
cggRâ†’eno	cggR-gapA-pgk-tpi-pgm-eno
ywcE	ywcE
ycbCâ†’ycbJ	ycbC-ycbD-ycbE-ycbF-ycbG-ycbH-ycbJ
sspG	sspG
lnrJâ†’lnrK	lnrJ-lnrK
tig	tig
yubF	yubF
dctBâ†’ydbD	dctB-ydbD
yxeD	yxeD
ywqHâ†’ywqL	ywqH-ywqI-ywqJ-ywqK-ywqL
cotA	cotA
rtpAâ†’ycbK	rtpA-ycbK
ppaC	ppaC
trpS	trpS
tapAâ†’tasA	tapA-sipW-tasA
mutTA	mutTA
dnaDâ†’nth	dnaD-nth
yhfW	yhfW
yycOâ†’yycQ	yycO-yycP-yycQ
sspOâ†’sspP	sspO-sspP
yxeIâ†’yxeJ	yxeI-yxeJ
ftsWâ†’pycA	ftsW-pycA
tagU	tagU
fpb	fpb
yhfH	yhfH
phrE	phrE
ydaFâ†’ydaG	ydaF-ydaG
yqgPâ†’yqgS	yqgP-yqgO-glcK-yqgS
yxaD	yxaD
yutDâ†’yutF	yutD-yutE-yutF
metNâ†’metQ	metN-metP-metQ
ysdC	ysdC
yfjMâ†’yfjL	yfjM-yfjL
yugK	yugK
yycN	yycN
yvqJ	yvqJ
sleBâ†’ypeB	sleB-ypeB
ypmT	ypmT
ypfB	ypfB
abrB	abrB
sdpAâ†’sdpC	sdpA-sdpB-sdpC
yxxF	yxxF
tlpB	tlpB
pssAâ†’psd	pssA-ybfM-psd
ackA	ackA
ntdAâ†’glcP	ntdA-ntdB-ntdC-glcP
yjgCâ†’yjgD	yjgC-yjgD
yybHâ†’yybI	yybH-yybI
ipi	ipi
rplUâ†’rpmA	rplU-prp-rpmA
pghL	pghL
yeaB	yeaB
gcvHâ†’yusG	gcvH-yusG
degR	degR
sucCâ†’sucD	sucC-sucD
yrvJ	yrvJ
icdâ†’mdh	icd-mdh
aldX	aldX
ung	ung
yclE	yclE
niaP	niaP
cssRâ†’cssS	cssR-cssS
ytbDâ†’ytbE	ytbD-ytbE
ykoSâ†’ykoT	ykoS-ykoT
nagAâ†’nagR	nagA-nagB-nagR
pbpF	pbpF
mlpA	mlpA
nasA	nasA
ydiOâ†’ydiP	ydiO-ydiP
ccpC	ccpC
yknUâ†’yknZ	yknU-yknV-yknW-yknX-yknY-yknZ
catDâ†’catE	catD-catE
yutI	yutI
hisSâ†’aspS	hisS-aspS
gapBâ†’speD	gapB-speD
ypwA	ypwA
yycR	yycR
yusS->yusQ	yusS-yusR-yusQ
yycS	yycS
spoIIM	spoIIM
ansR	ansR
mtnKâ†’mtnA	mtnK-mtnA
murEâ†’sbp	murE-mraY-murD-spoVE-murG-murB-divIB-ylxW-ylxX-sbp
spoIIE	spoIIE
lytH	lytH
maeAâ†’ywkB	maeA-ywkB
ybdO	ybdO
yvgN	yvgN
yjfA	yjfA
miaAâ†’hfq	miaA-hfq
steT	steT
yqfX	yqfX
yveFâ†’padC	yveF-yveG-padC
ykuQâ†’ykuS	ykuQ-ykuR-ykuS
yqzH	yqzH
yogA	yogA
ykaAâ†’pit	ykaA-pit
cggRâ†’gapA	cggR-gapA
cotM	cotM
yxbBâ†’yxnB	yxbB-yxbA-yxnB
pstSâ†’pstBB	pstS-pstC-pstA-pstBA-pstBB
rapHâ†’phrH	rapH-phrH
msrAâ†’msrB	msrA-msrB
spoIVCA	spoIVCA
pdaA	pdaA
ytdI	ytdI
yrvD	yrvD
nrdIâ†’ymaB	nrdI-nrdE-nrdF-ymaB
gutBâ†’gutP	gutB-gutP
walRâ†’htrC	walR-walK-yycH-yycI-walJ-htrC
yxiO	yxiO
kinBâ†’kapB	kinB-kapB
gerE	gerE
spx	spx
infCâ†’ysdA	infC-rpmI-rplT-ysdA
bacAâ†’bacF	bacA-bacB-bacC-bacD-bacE-bacF
ysgA	ysgA
cypC	cypC
putR	putR
hxlR	hxlR
ylbP	ylbP
bceAâ†’bceB	bceA-bceB
ohrB->ykzN	ohrB-ykzN
yceCâ†’yceH	yceC-yceD-yceE-yceF-yceG-yceH
yclJâ†’yclK	yclJ-yclK
sigA	sigA
lepAâ†’hemN	lepA-hemN
ytzB	ytzB
yfmM	yfmM
tagT	tagT
ydcFâ†’pamR	ydcF-ydcG-pamR
accDâ†’accA	accD-accA
parEâ†’parC	parE-parC
ydfK	ydfK
bdbDâ†’bdbC	bdbD-bdbC
yhcQ	yhcQ
mreBâ†’minD	mreB-mreC-mreD-minC-minD
ytoI	ytoI
ktrD	ktrD
ywhCâ†’ywhD	ywhC-ywhD
cotT	cotT
smpBâ†’ssrA	smpB-ssrA
gabTâ†’gabD	gabT-gabD
ybaKâ†’cwlD	ybaK-cwlD
ohrA	ohrA
yxjH	yxjH
ybfOâ†’ybfQ	ybfO-ybfP-ybfQ
yrzH->yrzT	yrzH-yrzT
ymzAâ†’ymaB	ymzA-nrdI-nrdE-nrdF-ymaB
ykvP->ykvQ	ykvP-ykzQ-ykvQ
yycCâ†’yycB	yycC-yycB
sufCâ†’sufB	sufC-sufD-sufS-sufU-sufB
ywbF->ywbE	ywbF-ywbE
cimH	cimH
gntZ	gntZ
ywtG	ywtG
yjgB	yjgB
ktrC	ktrC
yvmCâ†’cypX	yvmC-cypX
lnrLâ†’lnrN	lnrL-lnrM-lnrN
ykzBâ†’ykoL	ykzB-ykoL
yxbCâ†’yxbD	yxbC-yxbD
serB	serB
csbBâ†’yfhO	csbB-yfhO
csbC	csbC
sigKC	sigKC
fsrA	fsrA
yceK	yceK
pchRâ†’yvmA	pchR-yvmA
fosB	fosB
yscB	yscB
sspH	sspH
ald-yukJ	ald-yukJ
pspAâ†’ydjI	pspA-ydjG-ydjH-ydjI
pdhAâ†’pdhD	pdhA-pdhB-pdhC-pdhD
cysK	cysK
cwlJ	cwlJ
yflT	yflT
rpsO	rpsO
cwlO	cwlO
ydaG	ydaG
ydfR	ydfR
ytaG	ytaG
ylbNâ†’rpmF	ylbN-rpmF
fnr	fnr
glpTâ†’glpQ	glpT-glpQ
disA	disA
bceRâ†’bceS	bceR-bceS
azoR2	azoR2
rsfA	rsfA
rsbRâ†’rsbX	rsbR-rsbS-rsbT-rsbU-rsbV-rsbW-sigB-rsbX
kdgRâ†’kdgT	kdgR-kdgK-kdgA-kdgT
tpxâ†’ytxK	tpx-ytxK
yybG	yybG
sigMâ†’yhdK	sigM-yhdL-yhdK
yddJ	yddJ
ytnPâ†’malS	ytnP-malS
sipT	sipT
ysnF	ysnF
ansZ	ansZ
yvrE	yvrE
brxB	brxB
argS	argS
pnbA	pnbA
yfnD	yfnD
ymaFâ†’hfq	ymaF-miaA-hfq
yjmCâ†’uxaA	yjmC-yjmD-uxuA-yjmF-exuT-exuR-uxaB-uxaA
ylxMâ†’ffh	ylxM-ffh
ald	ald
leuS	leuS
spoVAAâ†’lysA	spoVAA-spoVAB-spoVAC-spoVAD-spoVAEB-spoVAEA-spoVAF-lysA
citG	citG
ydjM	ydjM
yqjYâ†’yqkC	yqjY-yqjZ-yqkA-yqkB-yqkC
yusG	yusG
yfnC	yfnC
ydzA	ydzA
adeC	adeC
gmuBâ†’gmuG	gmuB-gmuA-gmuC-gmuD-gmuR-gmuE-gmuF-gmuG
sigYâ†’yxlG	sigY-yxlC-yxlD-yxlE-yxlF-yxlG
spoIIB	spoIIB
rapIâ†’phrI	rapI-phrI
yycD	yycD
yjzI	yjzI
yvbG	yvbG
secAâ†’prfB	secA-prfB
menBâ†’menC	menB-menE-menC
mmgAâ†’mmgF	mmgA-mmgB-mmgC-mmgD-mmgE-mmgF
sacT	sacT
yxdJâ†’yxdK	yxdJ-yxdK
glpD	glpD
dhaS	dhaS
fruRâ†’fruA	fruR-fruK-fruA
ygxB	ygxB
yphCâ†’gpsA	yphC-gpsA
yrhEâ†’yrhD	yrhE-yrhD
glyA	glyA
ybfOâ†’ybfP	ybfO-ybfP
ftsY	ftsY
comEAâ†’comEC	comEA-comEB-comEC
gatCâ†’gatB	gatC-gatA-gatB
yrkC	yrkC
purT	purT
yitTâ†’ipi	yitT-ipi
phrF	phrF
yfmG	yfmG
yaaH	yaaH
ywlFâ†’ywlG	ywlF-ywlG
rplJâ†’rplL	rplJ-rplL
lytAâ†’lytC	lytA-lytB-lytC
acsAâ†’ytzK	acsA-ytzK
yhxAâ†’glpP	yhxA-glpP
yhaJ	yhaJ
pbpCâ†’ycsN	pbpC-ycsN
yteV	yteV
glnQâ†’glnP	glnQ-glnH-glnM-glnP
yokB	yokB
rluBâ†’recA	rluB-resA-resB-resC-resD-resE
rpmE	rpmE
fecCâ†’fecF	fecC-fecD-fecE-fecF
ymcBâ†’ricA	ymcB-ricA
araE	araE
bstA	bstA
yhdI	yhdI
bstG	bstG
comN->secDF	comN-secDF
alsT	alsT
tlpC	tlpC
yolDâ†’uvrX	yolD-uvrX
metAâ†’ugtP	metA-ugtP
kinEâ†’ogt	kinE-ogt
ccdAâ†’yneJ	ccdA-yneI-yneJ
ywqL	ywqL
guaB	guaB
qcrAâ†’qcrC	qcrA-qcrB-qcrC
yqhRâ†’efp	yqhR-yqhS-papA-efp
ylaAâ†’ylaD	ylaA-ylaB-ylaC-ylaD
rapCâ†’phrC	rapC-phrC
mhqNâ†’mhqP	mhqN-mhqO-mhqP
mtrA	mtrA
ykoGâ†’ykoJ	ykoG-ykoH-ykoI-ykoJ
pgdS	pgdS
yflA	yflA
ytmIâ†’ytnM	ytmI-tcyJ-tcyK-tcyL-tcyM-tcyN-cmoO-cmoI-cmoJ-ribR-sndA-ytnM
ydbBâ†’ydbC	ydbB-ydbC
yabPâ†’yabR	yabP-yabQ-divIC-yabR
citBâ†’yneN	citB-yneN
flgBâ†’swrB	flgB-flgC-fliE-fliF-fliG-fliH-fliI-fliJ-ylxF-fliK-flgD-flgE-swrD-fliL-fliM-fliY-cheY-fliZ-fliP-fliQ-fliR-flhB-flhA-flhF-flhG-cheB-cheA-cheW-cheC-cheD-sigD-swrB
yraA	yraA
ssbBâ†’glcR	ssbB-glcR
sboAâ†’albG	sboA-sboX-albA-albB-albC-albD-albE-albF-albG
ytaP	ytaP
ydfHâ†’ydfI	ydfH-ydfI
yrkKâ†’yrkL	yrkK-yrkL
spoIIIJâ†’jag	spoIIIJ-jag
srfAAâ†’srfAD	srfAA-srfAB-comS-srfAC-srfAD
yubAâ†’uppP	yubA-uppP
ykuT	ykuT
mrpAâ†’mrpG	mrpA-mrpB-mrpC-mrpD-mrpE-mrpF-mrpG
luxS	luxS
gabR	gabR
ythPâ†’ythQ	ythP-ythQ
tseBâ†’aspB	tseB-aspB
spoVD	spoVD
yqkE	yqkE
sscA	sscA
ntdR	ntdR
ylbM	ylbM
yktC->ykzC	yktC-ykzC
yhbIâ†’yhcI	yhbI-yhbJ-yhcA-yhcB-yhcC-yhcD-yhcE-yhcF-yhcG-yhcH-yhcI
adeR	adeR
yphEâ†’yphF	yphE-yphF
codVâ†’codY	codV-clpQ-clpY-codY
minCâ†’minD	minC-minD
ydbA	ydbA
yopL	yopL
ykvPâ†’ykvQ	ykvP-ykzQ-ykvQ
yhdNâ†’plsC	yhdN-plsC
glxA	glxA
gabP	gabP
alkA	alkA
ppsAâ†’ppsE	ppsA-ppsB-ppsC-ppsD-ppsE
hemEâ†’hemY	hemE-hemH-hemY
yurRâ†’yurQ	yurR-yurQ
yobRâ†’csaA	yobR-yobQ-csaA
yveA	yveA
yxjI	yxjI
cccA	cccA
mgsR	mgsR
cotX	cotX
yncD	yncD
lysS	lysS
ypbS	ypbS
yvjAâ†’cccB	yvjA-cccB
ssbB	ssbB
txpA	txpA
nrnA	nrnA
yvbH	yvbH
ohrR	ohrR
yfhS	yfhS
gltR	gltR
asdâ†’dapA	asd-dapG-dapA
bsdBâ†’bsdD	bsdB-bsdC-bsdD
gerKAâ†’gerKB	gerKA-gerKC-gerKB
yhfM	yhfM
spoIISAâ†’spoIISB	spoIISA-spoIISB
mciZ->yqkF	mciZ-yqkF
yvcA->yvzA	yvcA-yvcB-yvzA
rok	rok
bsrE	bsrE
bglC	bglC
adhR	adhR
ybgB	ybgB
katA	katA
yqeB	yqeB
gcaDâ†’ctc	gcaD-prs-ctc
yoyCâ†’bshB2	yoyC-yojF-bshB2
cwlS	cwlS
yodB	yodB
lysC	lysC
sigDâ†’swrB	sigD-swrB
yesEâ†’yesF	yesE-yesF
spoVT	spoVT
zinT	zinT
katEâ†’yxiS	katE-yxiS
metK	metK
lutAâ†’lutC	lutA-lutB-lutC
dacAâ†’serS	dacA-pdxS-pdxT-serS
tdhâ†’kbl	tdh-kbl
ypjB	ypjB
yvnA	yvnA
dppAâ†’dppE	dppA-dppB-dppC-dppD-dppE
yokF-yokE	yokF-yokE
yybNâ†’yybJ	yybN-yybM-yybL-yybK-yybJ
ydcC	ydcC
yhbBâ†’cspR	yhbB-cspR
dgkâ†’dck	dgk-dck
yngAâ†’yngC	yngA-yngB-yngC
ytwF	ytwF
SR5	SR5
tagAâ†’tagB	tagA-tagB
pbpIâ†’yrrS	pbpI-yrrS
rpsPâ†’ylqC	rpsP-ylqC
yxbBâ†’yxaM	yxbB-yxbA-yxnB-asnH-yxaM
sspC	sspC
aprE	aprE
cheV	cheV
yvbI	yvbI
yxeC	yxeC
yfjAâ†’yfjF	yfjA-yfjB-yfjC-yfjD-yfjE-yfjF
araR	araR
spo0F	spo0F
yokD	yokD
gltT	gltT
ndoAIâ†’ndoA	ndoAI-ndoA
ydjJ	ydjJ
yxbG	yxbG
melA	melA
yjcA	yjcA
yhcYâ†’yhdA	yhcY-yhcZ-yhdA
ydaS	ydaS
yfjPâ†’yfjO	yfjP-yfjO
yqxIâ†’yqxJ	yqxI-yqxJ
cadA	cadA
bltâ†’bltD	blt-bltD
yjdG	yjdG
topA	topA
ygzDâ†’ygaO	ygzD-ygaO
ypePâ†’ypeQ	ypeP-ypeQ
ytkC	ytkC
rplS	rplS
yozM	yozM
abn2	abn2
yqfZâ†’ispG	yqfZ-ispG
psdRâ†’psdB	psdR-psdS-psdA-psdB
yndA->ynzB	yndA-ynzB
ylmA	ylmA
yhaX	yhaX
yyaD	yyaD
yloUâ†’yloV	yloU-yloV
bmrBâ†’bmrD	bmrB-bmrC-bmrD
ydhU/2->ydhU/1	ydhU/2-ydhU/1
yvfG	yvfG
sr1	sr1
ctaBâ†’ctaG	ctaB-ctaC-ctaD-ctaE-ctaF-ctaG
rplGB->tufA	rplGB-rpsL-rpsG-fusA-tufA
dynA-ypbS-ypzF	dynA-ypbS-ypzF
ydeC->ydzE	ydeC-ydzE
yczG	yczG
ytxGâ†’ytxJ	ytxG-ytxH-ytxJ
yknWâ†’yknZ	yknW-yknX-yknY-yknZ
yoaJ	yoaJ
pbuE	pbuE
fadHâ†’fadG	fadH-fadG
cotD	cotD
fhuB-fhuG-fhuC	fhuB-fhuG-fhuC
yhjR->yhjQ	yhjR-yhjQ
ccpAâ†’motS	ccpA-motP-motS
rapD	rapD
ywqN	ywqN
yrrL	yrrL
yfjQ	yfjQ
mtnWâ†’mtnD	mtnW-mtnX-mtnB-mtnD
degV	degV
yoaH	yoaH
fadNâ†’fadE	fadN-fadA-fadE
yqaP	yqaP
yybF	yybF
yuzIâ†’yugP	yuzI-yugP
yvaM	yvaM
ykuS	ykuS
maeN	maeN
narGâ†’narI	narG-narH-narJ-narI
cotO	cotO
lcfB	lcfB
ytxC	ytxC
rapKâ†’phrK	rapK-phrK
clpP	clpP
surC	surC
tepAâ†’ylzJ	tepA-ylzJ
pta	pta
yfkQâ†’yfkT	yfkQ-yfkR-yfkS-yfkT
spoIIR	spoIIR
yuaFâ†’yuaI	yuaF-floT-yuaI
yfmPâ†’yfmO	yfmP-yfmO
ylmB	ylmB
iolT	iolT
rplOâ†’map	rplO-secY-adk-map
rocDâ†’rocF	rocD-rocE-rocF
aroC	aroC
yydA	yydA
fpbNâ†’fpbQ	fpbN-fpbO-fpbP-fpbQ
dgcK	dgcK
speD	speD
glcUâ†’gdh	glcU-gdh
yoeD	yoeD
yyaB	yyaB
yojEâ†’bshB2	yojE-yoyC-yojF-bshB2
rodA	rodA
ywnJ	ywnJ
spoVG	spoVG
ymaD	ymaD
yvbK	yvbK
yetO	yetO
yumC	yumC
deoR	deoR
ggt	ggt
pbpDâ†’yuxK	pbpD-yuxK
ywbD	ywbD
yttB	yttB
pbpA	pbpA
nupG	nupG
alaRâ†’alaT	alaR-alaT
yitE	yitE
artPâ†’artR	artP-artQ-artR
prpE	prpE
msmEâ†’melA	msmE-amyD-amyC-melA
ywnHâ†’ywnG	ywnH-ywnG
yxeE	yxeE
rapB	rapB
ywjA->ywjB	ywjA-ywjB
glnA	glnA
yjzB	yjzB
veg	veg
mhqR	mhqR
ydfJ	ydfJ
sinIâ†’sinR	sinI-sinR
nhaC	nhaC
yxaAâ†’yxaB	yxaA-yxaB
ytpAâ†’ytpB	ytpA-ytpB
yteA	yteA
ywnB	ywnB
yvdEâ†’pgcM	yvdE-yvdF-mdxE-mdxF-mdxG-yvdJ-yvdK-malL-pgcM
moaA	moaA
eag	eag
yojNâ†’yojO	yojN-yojO
yrrTâ†’yrhC	yrrT-mtnN-mccA-mccB-yrhC
ytaB	ytaB
brsG	bsrG
ybaR	ybaR
csn	csn
ywcJ	ywcJ
spoVE	spoVE
ywhKâ†’ywhL	ywhK-ywhL
pckA	pckA
resAâ†’resE	resA-resB-resC-resD-resE
yfiGâ†’yfiI	yfiG-yfiH-yfiI
nfoâ†’yqfU	nfo-yqfU
yhjEâ†’sipV	yhjE-sipV
cotBâ†’ywrJ	cotB-ywrJ
cotI	cotI
sppAâ†’yteJ	sppA-yteJ
yczH	yczH
ytcD	ytcD
yybP	yybP
yqjB->yqjC	yqjB-yqjC
ywbIâ†’thiE	ywbI-thiM-thiE
efeBâ†’ywbO	efeB-ywbO
ycgI	ycgI
bsaAâ†’ypgR	bsaA-ypgQ-ypgR
yugI	yugI
ymaEâ†’ymzB	ymaE-ymzB
putBâ†’putP	putB-putC-putP
rnyâ†’ymdB	rny-ymdB
ypjDâ†’birA	ypjD-dapB-mgsA-bshB1-bshA-cca-birA
cotF	cotF
yeeK	yeeK
sacBâ†’yveA	sacB-levB-yveA
ilvD	ilvD
medâ†’comZ	med-comZ
yetL	yetL
yhdF	yhdF
roxS	roxS
yisRâ†’iolQ	yisR-iolQ
yabG	yabG
ytzKâ†’tyrS	ytzK-tyrS
yvfRâ†’yvfS	yvfR-yvfS
proBâ†’proA	proB-proA
yhcV	yhcV
pghBâ†’yjqC	pghB-yjqC
pucRâ†’pucM	pucR-pucJ-pucK-pucL-pucM
tcyAâ†’tcyC	tcyA-tcyB-tcyC
htpG	htpG
cah	cah
ydiGâ†’tatCY	ydiG-rex-tatAY-tatCY
mobAâ†’moaD	mobA-moeB-moeA-mobB-moaE-moaD
yonU	yonU
yqgA	yqgA
ywdH	ywdH
azlBâ†’yrdK	azlB-azlC-azlD-brnQ-yrdK
spoIIAAâ†’sigF	spoIIAA-spoIIAB-sigF
senS	senS
yqjPâ†’yqjT	yqjP-yqjQ-dsdA-coaA-yqjT
yrrDâ†’yrzQ	yrrD-yrzR-yrzQ
ylbBâ†’ylbC	ylbB-ylbC
ycnCâ†’ycnB	ycnC-ycnB
yyaK	yyaK
zwf	zwf
fbaA	fbaA
ypqA	ypqA
rpsNB	rpsNB
ricFâ†’ylbI	ricF-ylbG-ylbH-ylbI
defB	defB
lplD->yetF	lplD-yetF
moaB	moaB
yqaFâ†’yqaN	yqaF-yqdA-yqaG-yqaH-yqaI-yqaJ-yqaK-yqaL-yqaM-yqzO-yqaN
rplM->rpsI	rplM-rpsI
yaaJâ†’scr	yaaJ-scr
yqiG	yqiG
yvzB	yvzB
upp	upp
yjeA	yjeA
mtlR	mtlR
yugS	yugS
yfnI	yfnI
yxjJâ†’yxjI	yxjJ-yxjI
pabBâ†’lysS	pabB-pabA-pabC-sul-folB-folK-yazB-yacF-lysS
thiT	thiT
yxnA	yxnA
ydaDâ†’ydaE	ydaD-ydaE
yugT	yugT
araAâ†’abfA	araA-araB-araD-araL-araM-araN-araP-araQ-abfA
yfhI	yfhI
ycnKâ†’ycnI	ycnK-ycnJ-ycnI
ytcAâ†’ytcC	ytcA-ytcB-ytcC
yhcJ	yhcJ
spo0M	spo0M
yqeW	yqeW
ycdA	ycdA
yugP	yugP
murC	murC
bstC	bstC
hmp	hmp
yxiT	yxiT
sspB	sspB
yvdQ	yvdQ
spoIIIE	spoIIIE
pyrG	pyrG
fin	fin
ypzA	ypzA
arfM	arfM
yonTâ†’yonV	yonT-yoyJ-yonU-yonV
yhcN	yhcN
ypgR	ypgR
bsrH->rata	bsrH->rata
galKâ†’galT	galK-galT
yisP	yisP
dnaXâ†’bofA	dnaX-yaaK-recR-yaaL-bofA
lonAâ†’ysxC	lonA-ysxC
sdhCâ†’sdhB	sdhC-sdhA-sdhB
yqfT	yqfT
xkdA	xkdA
gudB	gudB
rpmGC	rpmGC
lytSâ†’lytT	lytS-lytT
ilvAâ†’ypmP	ilvA-ypmP
yndGâ†’yndK	yndG-yndH-yndJ-yndK
yozQ	yozQ
manR	manR
sigOâ†’rsoA	sigO-rsoA
sinR	sinR
cydAâ†’cydD	cydA-cydB-cydC-cydD
ydaP	ydaP
yolAâ†’yolB	yolA-yolB
yyzEâ†’bglA	yyzE-bglA
ydaJâ†’ydaN	ydaJ-ydaK-ydaL-ydaM-ydaN
oxdD	oxdD
yqjL	yqjL
gspA	gspA
dnaAâ†’dnaN	dnaA-dnaN
yoaI	yoaI
pncB	pncB
ycxA	ycxA
ycbR	ycbR
ytwI	ytwI
yheN	yheN
gerM	gerM
yfjT	yfjT
yuxJ	yuxJ
katX	katX
yyaL	yyaL
ypjQ	ypjQ
ywqA	ywqA
yeaAâ†’ydjO	yeaA-ydjP-ydjO
yjbLâ†’yjbO	yjbL-sasB-nadF-yjbO
yyaC	yyaC
cysL	cysL
hmoB	hmoB
yxjB	yxjB
nifSâ†’nadR	nifS-nadR
yobO	yobO
thiC	thiC
amyX	amyX
yrbD	yrbD
yxkFâ†’msmX	yxkF-msmX
yqzG	yqzG
wapAâ†’wapI	wapA-wapI
ykvR	ykvR
gerR	gerR
rpoE	rpoE
flgMâ†’flgL	flgM-yvyG-flgK-flgL
sunAâ†’bdbB	sunA-sunT-bdbA-yolJ-bdbB
ahpAâ†’ahpT	ahpA-ahpT
ywzA	ywzA
ywnF	ywnF
ylaN	ylaN
malR	malR
ureAâ†’ureC	ureA-ureB-ureC
spoVK	spoVK
ypuBâ†’ypuC/1	ypuB-ypuC/1
folEâ†’mtrB	folE-mtrB
yuiAâ†’yuiB	yuiA-yuiB
odhAâ†’odhB	odhA-odhB
liaIâ†’liaH	liaI-liaH
dnaC	dnaC
ydeQ	ydeQ
yybEâ†’yybC	yybE-yybD-yybC
dprA	dprA
azoR1	azoR1
cspB	cspB
yitCâ†’yitD	yitC-yitD
yocD	yocD
braB	braB
yhbH	yhbH
opuE	opuE
rplI	rplI
sspL	sspL
kinCâ†’ktrC	kinC-ykqA-ktrC
nrgAâ†’nrgB	nrgA-nrgB
fabHAâ†’fabF	fabHA-fabF
yybSâ†’rplI	yybS-gdpP-rplI
divICâ†’yabR	divIC-yabR
ywhH	ywhH
ykrK	ykrK
bglPâ†’yxiE	bglP-bglH-yxiE
yvyC->hpf	yvyC-fliD-fliS-fliT-smiA-S1350-hpf
yqeD	yqeD
rapJ	rapJ
yfmR	yfmR
yjcSâ†’yjdA	yjcS-yjdA
ydbP	ydbP
yxdLâ†’yxeA	yxdL-yxdM-yxeA
phoPâ†’phoR	phoP-phoR
rsbRB	rsbRB
yhfC	yhfC
pbpX	pbpX
bmrâ†’bmrR	bmr-bmrR
yfiBâ†’yfiC	yfiB-yfiC
ykoVâ†’ligD	ykoV-ligD
nrdR	nrdR
ywmE	ywmE
epr	epr
ytpI	ytpI
gbsAâ†’gbsB	gbsA-gbsB
ycxB	ycxB
yocH	yocH
yrzMâ†’yrkI	yrzM-yrkD-yrkE-yrkF-yrkH-yrkI
sspD	sspD
ytfIâ†’gerW	ytfI-gerW
comP	comP
sipU	sipU
yfiSâ†’yfiR	yfiS-yfiR
nudFâ†’yqxK	nudF-yqxK
pgiâ†’yugN	pgi-yugM-yugN
btr	btr
fadMâ†’fadE	fadM-fadN-fadA-fadE
sspK	sspK
phrC	phrC
speEâ†’speB	speE-speB
gsaB	gsaB
glnR	glnR
uvrBâ†’uvrA	uvrB-uvrA
mcpB	mcpB
spoIIE->ftsH	spoIIE-yabS-yabT-tilS-hprT-ftsH
asnO	asnO
yndDâ†’yndF	yndD-yndE-yndF
rpsJâ†’rplQ	rpsJ-rplC-rplD-rplW-rplB-rpsS-rplV-rpsC-rplP-rpmC-rpsQ-rplN-rplX-rplE-rpsN-rpsH-rplF-rplR-rpsE-rpmD-rplO-secY-adk-map-ybzG-infA-rpmJ-rpsM-rpsK-S56-rpoA-rplQ
yubC	yubC
yhfR	yhfR
ydiLâ†’ydiK	ydiL-ydiK
salA	salA
trpEâ†’trpA	trpE-trpD-trpC-trpF-trpB-trpA
yvrPâ†’yvrN	yvrP-yvrO-yvrN
yfjN	yfjN
fur	fur
rny	rny
ytvI	ytvI
sspJ	sspJ
ykvUâ†’stoA	ykvU-stoA
yjbE	yjbE
hisJ-ytsP	hisJ-S1129-S1130-S1131-S1132-ytsP
yvcIâ†’yvcN	yvcI-yvcJ-yvcK-whiA-crh-yvcN
yvkN	yvkN
cgeCâ†’cgeE	cgeC-cgeD-cgeE
ybdN	ybdN
phy	phy
sspI	sspI
spoIIIL	spoIIIL
yxkI	yxkI
yaaI->yaaH	yaaI-yaaH
yhdWâ†’yhdU	yhdW-yhdV-yhdU
ilvBâ†’leuD	ilvB-ilvH-ilvC-leuA-leuB-leuC-leuD
spoIIQ	spoIIQ
mecA	mecA
fabI	fabI
sndC	sndC
csbXâ†’bofC	csbX-bofC
tmrB	tmrB
ybfO	ybfO
ycbU	ycbU
spoVIDâ†’ysxE	spoVID-ysxE
nprE	nprE
yjfB	yjfB
rapEâ†’phrE	rapE-phrE
menA	menA
fbpC	fbpC
hfq	hfq
yjdB	yjdB
pepT	pepT
yvgO	yvgO
slrR->pnbA	slrR-pnbA
murABâ†’glpX	murAB-glpX
yrhHâ†’yrhJ	yrhH-fatR-yrhJ
pucI	pucI
thiUâ†’thiX	thiU-thiV-thiW-thiX
cotSAâ†’ytxO	cotSA-cotS-ytxO
spoIIIAGâ†’spoIIIAH	spoIIIAG-spoIIIAH
ytkKâ†’ytkL	ytkK-ytkL
cmpA	cmpA
yhjD	yhjD
spoIVFAâ†’rpmA	spoIVFA-spoIVFB-rplU-prp-rpmA
nusBâ†’folD	nusB-folD
tlpAâ†’mcpA	tlpA-mcpA
ahpCâ†’ahpF	ahpC-ahpF
yugU->yuzH	yugU-yuzH
BB2906E2FCC8100AC9A4ECAEABE549EE4906C95D	BB2906E2FCC8100AC9A4ECAEABE549EE4906C95D
sigL	sigL
hpf	hpf
ssuBâ†’ygaN	ssuB-ssuA-ssuC-ssuD-ygaN
sacPâ†’ywdA	sacP-sacA-ywdA
ykzQ	ykzQ
hemQ	hemQ
yuiC	yuiC
yaaC	yaaC
rbsRâ†’rbsB	rbsR-rbsK-rbsD-rbsA-rbsC-rbsB
yhaZ	yhaZ
xkdBâ†’xtrA	xkdB-xkdC-xkdD-xtrA
ysnB	ysnB
brxA	brxA
iolW	iolW
pucH	pucH
ywiBâ†’argS	ywiB-argS
ispA	ispA
relAâ†’dtd	relA-dtd
yfhP	yfhP
ywrO	ywrO
mscL	mscL
tpx	tpx
hbuTâ†’yxjF	hbuT-scoA-scoB-yxjF
ptsHâ†’ptsI	ptsH-ptsI
pbpG	pbpG
nhaK	nhaK
yhdY	yhdY
rnhC	rnhC
trePâ†’treR	treP-treA-treR
fadFâ†’rpoE	fadF-acdA-rpoE
fabLâ†’sspE	fabL-sspE
yodHâ†’yodI	yodH-yodI
yrkPâ†’yrkR	yrkP-yrkQ-yrkR
refZ	refZ
opuCAâ†’opuCD	opuCA-opuCB-opuCC-opuCD
mraZâ†’pbpB	mraZ-mraW-ftsL-pbpB
sdpRâ†’sdpI	sdpR-sdpI
mgtE	mgtE
yhaL	yhaL
rplK->ybxB	rplK-rplA-BSU_misc_RNA_3-rplJ-rplL-ybxB
yjcLâ†’yjcK	yjcL-yjcK
coiA	coiA
ascR	ascR
ezrA	ezrA
yqeZâ†’yqfB	yqeZ-floA-yqfB
bpsAâ†’bpsB	bpsA-bpsB
yndM	yndM
ohrB	ohrB
yjzE	yjzE
trmK-yqfO	trmK-yqfO
ymaG	ymaG
yhxD	yhxD
ypvA	ypvA
rnmVâ†’ksgA	rnmV-ksgA
spsAâ†’spsL	spsA-spsB-spsC-spsD-spsE-spsF-spsG-spsI-spsJ-spsK-spsL
cspR	cspR
chaAâ†’yfkD	chaA-yfkD
ywlB	ywlB
ylbHâ†’ylbI	ylbH-ylbI
ydfS	ydfS
lipL	lipL
galE	galE
yezDâ†’yetJ	yezD-yetJ
csgAâ†’ybxH	csgA-ybxH
tetLâ†’tetB	tetL-tetB
yozO	yozO
yrzL->yrzB	yrzL-yrrK-yrzB
ywkF	ywkF
ykoJ	ykoJ
rhgRâ†’yesZ	rhgR-yesT-yesU-yesV-yesW-yesX-yesY-yesZ
ppiB	ppiB
cpgA	cpgA
uxaCâ†’uxaA	uxaC-yjmB-yjmC-yjmD-uxuA-yjmF-exuT-exuR-uxaB-uxaA
yfjR	yfjR
fapRâ†’acpA	fapR-plsX-fabD-fabG-acpA
tagDâ†’tagH	tagD-tagE-tagF-tagG-tagH
yrzRâ†’yrzQ	yrzR-yrzQ
valSâ†’folC	valS-folC
pycA	pycA
tenAâ†’thiD	tenA-tenI-thiO-thiS-thiG-thiF-thiD
ywmC	ywmC
yfiF	yfiF
yraNâ†’yraO	yraN-yraO
ydaDâ†’ydaG	ydaD-ydaE-ydaF-ydaG
yjzC	yjzC
ylxSâ†’rbfA	ylxS-nusA-ylxR-ylxQ-infB-ylxP-rbfA
sigG	sigG
yheCâ†’yheD	yheC-yheD
citSâ†’yflP	citS-citT-yflP
ywpF	ywpF
ydzK	ydzK
ykpAâ†’ykpB	ykpA-ykpB
ylbDâ†’ylbE	ylbD-ylbE
feuAâ†’ybbA	feuA-feuB-feuC-ybbA
ywzBâ†’murAA	ywzB-spoIIT-murAA
sspF	sspF
yngL	yngL
lutP	lutP
cotVâ†’cotX	cotV-cotW-cotX
ylyA	ylyA
ytzJ	ytzJ
ydhK	ydhK
cotU	cotU
yhxC	yhxC
fabHB	fabHB
ywpE	ywpE
sigH	sigH
psdAâ†’psdB	psdA-psdB
dtpT	dtpT
mrgA	mrgA
yaaAâ†’gyrA	yaaA-recF-remB-gyrB-gyrA
ypbG	ypbG
ftsAâ†’ftsZ	ftsA-ftsZ
ypqE	ypqE
ytcJ	ytcJ
ypiP	ypiP
yuzNâ†’glxB	yuzN-glxB
ycgT	ycgT
yqjM	yqjM
sigWâ†’rsiW	sigW-rsiW
htrB	htrB
metIâ†’metE	metI-metE
yorD	yorD
yqaR	yqaR
sknR	sknR
yqfQ	yqfQ
spoVS	spoVS
sda	sda
mprF	mprF
yhzC	yhzC
ctpB	ctpB
yqxC	yqxC
yqaFâ†’yqaN	yqaF-yqdA-yqaG-yqaH-yqaI-yqaJ-yqaK-yqaL-yqaM-yqaN
ycgFâ†’ycgG	ycgF-ycgG
yugF	yugF
ypuD	ypuD
rpsT	rpsT
glsAâ†’glnT	glsA-glnT
ytrHâ†’ytrI	ytrH-ytrI
rpoBâ†’rpoC	rpoB-rpoC
yjbA	yjbA
trpEâ†’aroE	trpE-trpD-trpC-trpF-trpB-trpA-hisC-tyrA-aroE
nfrAâ†’ywcH	nfrA-ywcH
yisK->yisL	yisK-yisL
cshB-nfo	cshB-nfo
yqhSâ†’efp	yqhS-papA-efp
msmRâ†’melA	msmR-msmE-amyD-amyC-melA
yyzH	yyzH
yyaFâ†’rpsR	yyaF-rpsF-ssbA-rpsR
ykuEâ†’ykuC	ykuE-ldt-ykuC
ydgGâ†’ydgH	ydgG-ydgH
acsAâ†’tyrS	acsA-ytzK-tyrS
iseA	iseA
yheBâ†’yheA	yheB-yheA
yuzB	yuzB
yjqC	yjqC
yngJâ†’yngE	yngJ-yngI-yngH-yngHB-yngG-yngF-yngE
cysHâ†’ylnF	cysH-cysP-sat-cysC-ylnD-ylnE-ylnF
yydK	yydK
yqzDâ†’yqzC	yqzD-yqzC
groESâ†’groEL	groES-groEL
pfkAâ†’ytzA	pfkA-pyk-ytzA
khtSâ†’khtU	khtS-khtT-khtU
natRâ†’natK	natR-natK
yitGâ†’yitF	yitG-yitF
mutSâ†’mutL	mutS-mutL
ykzI	ykzI
bdhA	bdhA
splAâ†’splB	splA-splB
ypuF	ypuF
thrS	thrS
yyaO	yyaO
sspGâ†’yurS	sspG-yurS
yitJâ†’yitH	yitJ-yitI-yitH
ytrGâ†’ytrF	ytrG-ytrA-ytrB-ytrC-ytrD-ytrE-ytrF
ysxD	ysxD
dtrRâ†’tyrZ	dtrR-tyrZ
ycgBâ†’amyE	ycgB-amyE
dacFâ†’sigF	dacF-spoIIAA-spoIIAB-sigF
proHâ†’proJ	proH-proJ
rpoYâ†’rnjA	rpoY-rnjA
ywaA	ywaA
S1136->S1134	S1136-S1134
motAâ†’motB	motA-motB
ykzSâ†’ykvT	ykzS-ykvT
menFâ†’menC	menF-menD-ytxM-menB-menE-menC
lexA	lexA
sasA	sasA
abnA	abnA
liaGâ†’liaR	liaG-liaF-liaS-liaR
ctcâ†’fin	ctc-spoVC-fin
ganR	ganR
yfhFâ†’yfhD	yfhF-yfhE-yfhD
alsSâ†’alsD	alsS-alsD
yhdH	yhdH
cydD	cydD
phoDâ†’tatCD	phoD-tatAD-tatCD
rapAâ†’phrA	rapA-phrA
rapGâ†’phrG	rapG-phrG
yodU	yodU
yfkN	yfkN
proG	proG
ddlâ†’murF	ddl-murF
glpFâ†’glpK	glpF-glpK
sacXâ†’sacY	sacX-sacY
yckD	yckD
yxcEâ†’yxcD	yxcE-yxcD
cwlQ	cwlQ
trxA	trxA
pdaB	pdaB
adhAâ†’yraA	adhA-yraA
ywcBâ†’ywcA	ywcB-ywcA
mmr	mmr
pxpAâ†’lipC	pxpA-ycsG-ycsI-pxpB-pxpC-kipR-lipC
cwlH	cwlH
yabE	yabE
recJâ†’apt	recJ-apt
topB	topB
ytxK	ytxK
ydgBâ†’cotP	ydgB-ydgA-cotP
mta	mta
nagP	nagP
mstXâ†’yugO	mstX-yugO
glcRâ†’ywpJ	glcR-ywpJ
ycsA	ycsA
dnaBâ†’thrS	dnaB-dnaI-ytxB-ytxC-thrS
sdaABâ†’sdaAA	sdaAB-sdaAA
ytlAâ†’ytlD	ytlA-ytlC-ytlD
ypdPâ†’ypdQ	ypdP-ypdQ
fisB	fisB
nasBâ†’nasF	nasB-nasC-nasD-nasE-nasF
yfmL	yfmL
ispEâ†’yabJ	ispE-purR-yabJ
yhfUâ†’yhfR	yhfU-yhfT-yhfS-yhfR
sprA-ypqP	sprA-ypqP
ywcIâ†’sacT	ywcI-sacT
yqcGâ†’yqcF	yqcG-yqcF
tnrA	tnrA
immR	immR
xtmAâ†’xkdM	xtmA-xtmB-xkdE-xkdF-xkdG-xkdH-xkdI-xkdJ-xkdK-xkdM
pghCâ†’ymaD	pghC-ymaD
ymfDâ†’ymfH	ymfD-ymfF-ymfH
yflD->yflA	yflD-yflB-yflA
yfnEâ†’yfnD	yfnE-yfnD
hisZâ†’hisI	hisZ-hisG-hisD-hisB-hisH-hisA-hisF-hisI
slrA	slrA
ywjEâ†’ywjD	ywjE-ywjD
exoAâ†’ccpB	exoA-ccpB
phoBâ†’ydhF	phoB-ydhF
rpmA	rpmA
ybdK	ybdK
kduIâ†’kduD	kduI-kduD
ywsB	ywsB
padR	padR
degU	degU
yxaB	yxaB
ylaG->ylaH	ylaG-ylaH
serB	serB
yncM	yncM
ywjB	ywjB
yfhKâ†’yfhM	yfhK-yfhL-yfhM
dxs->recN	dxs-yqxC-ahrC-recN
yyzG	yyzG
ctaO	ctaO
cwlD	cwlD
divIVA	divIVA
ywbO	ywbO
dctP	dctP
yjcM	yjcM
ykrP	ykrP
thyBâ†’dfrA	thyB-dfrA
spoVV	spoVV
ysnD	ysnD
ysdB	ysdB
thrZâ†’ywhA	thrZ-ywhA
aroFâ†’aroH	aroF-aroB-aroH
perR	perR
resDâ†’resE	resD-resE
ybxI	ybxI
nadE	nadE
yvdD	yvdD
hag	hag
ydaTâ†’ydaS	ydaT-ydaS
ydbM	ydbM
yvyFâ†’flgL	yvyF-flgM-yvyG-flgK-flgL
ytiB->luxS	ytiB-luxS
rocAâ†’rocC	rocA-rocB-rocC
yhaOâ†’yhaM	yhaO-sbcE-yhaM
truA->rpsI	truA->rplM-rpsI
gltXâ†’yacP	gltX-cysE-cysS-mrnC-yacO-yacP
natAâ†’natB	natA-natB
yofA	yofA
SR4	SR4
adaAâ†’adaB	adaA-adaB
yqfCâ†’yqfD	yqfC-yqfD
gerBAâ†’gerBC	gerBA-gerBB-gerBC
csbA	csbA
yydFâ†’yydJ	yydF-yydG-yydH-yydI-yydJ
sigIâ†’rsgI	sigI-rsgI
csbD	csbD
htrA	htrA
yrvN	yrvN
abf2	abf2
guaC	guaC
ctc	ctc
ywjG	ywjG
ytsP	ytsP
yphAâ†’seaA	yphA-seaA
spoVEâ†’sbp	spoVE-murG-murB-divIB-ylxW-ylxX-sbp
ymzB	ymzB
ywoF	ywoF
aldY	aldY
ytoP	ytoP
ywbHâ†’ywbG	ywbH-ywbG
pfeT	pfeT
ycsD	ycsD
yoaF	yoaF
yvrCâ†’yvqK	yvrC-yvrB-yvrA-yvqK
iolAâ†’iolJ	iolA-iolB-iolC-iolD-iolE-iolF-iolG-iolH-iolI-iolJ
copZâ†’copA	copZ-copA
yczJ	yczJ
yjdH	yjdH
gutR	gutR
lytF	lytF
prkA	prkA
yobJ	yobJ
spoVFAâ†’dapA	spoVFA-spoVFB-asd-dapG-dapA
tkt	tkt
abh	abh
mutYâ†’sspE	mutY-fabL-sspE
zapAâ†’yshE	zapA-yshB-polX-mutSB-yshE
ycbLâ†’ycbO	ycbL-ycbM-ycbN-ycbO
oxdCâ†’rsiO	oxdC-rsiO
yccK	yccK
ctaA	ctaA
ycnL	ycnL
yvzE	yvzE
ylaJ	ylaJ
yqeC	yqeC
phrI	phrI
yqhHâ†’yqhG	yqhH-yqhG
accBâ†’yqhY	accB-accC-yqhY
acuAâ†’acuC	acuA-acuB-acuC
SR6	SR6
yvbJ	yvbJ
ywjC	ywjC
yjnA	yjnA
yrdRâ†’yrzO	yrdRâ†’yrzO
yugE	yugE
ydhE	ydhE
ybgE	ybgE
rsbRD	rsbRD
yfiR	yfiR
yitBâ†’yisZ	yitB-yitA-yisZ
gerPAâ†’gerPF	gerPA-gerPB-gerPC-gerPD-gerPE-gerPF
bmrUâ†’bmrR	bmrU-bmr-bmrR
corA	corA
yhbDâ†’yhbF	yhbD-yhbE-yhbF
comER	comER
levR	levR
ygaK	ygaK
ribU	ribU
pucFâ†’pucG	pucF-pucG
qdoIâ†’yxaH	qdoI-yxaH
aprX	aprX
sspA	sspA
pdeH	pdeH
dacBâ†’spmB	dacB-spmA-spmB
wprA	wprA
vpr	vpr
yrkK â†’yrkL	yrkK -yrkL
6C9290918229F0A8B6F032133FA3D33BCE97F302	6C9290918229F0A8B6F032133FA3D33BCE97F302
ycdB	ycdB
czcDâ†’trkA	czcD-trkA
	bstF-ykkB
cddâ†’era	cdd-era
trmB	trmB
yutJ	yutJ
arsRâ†’arsC	arsR-yqcK-arsB-arsC
comC	comC
sapB	sapB
proI	proI
kimA	kimA
amhX	amhX
hprKâ†’yvoF	hprK-lgt-yvoD-yvoE-yvoF
ydcI	ydcI
ganSâ†’ganB	ganS-ganP-ganQ-ganA-ganB
uvrC	uvrC
ycdFâ†’ycdG	ycdF-ycdG
dhbAâ†’dhbF	dhbA-dhbC-dhbE-dhbB-dhbF
xynPâ†’xynB	xynP-xynB
lipB	lipB
yczI	yczI
clpE	clpE
yckC	yckC
yddT	yddT
yrhG	yrhG
yukEâ†’yueC	yukE-yukD-yukC-yukB-yueB-yueC
metE	metE
yneAâ†’ynzC	yneA-yneB-ynzC
glyQâ†’glyS	glyQ-glyS
qdoR	qdoR
polY2â†’yqjX	polY2-yqjX
yqhO	yqhO
cdaS	cdaS
yueG	yueG
ylaCâ†’ylaD	ylaC-ylaD
yxzE	yxzE
yoeC	yoeC
yisI	yisI
ykcBâ†’ykcC	ykcB-ykcC
mifMâ†’yidC2	mifM-yidC2
cysIâ†’cysJ	cysI-cysJ
homâ†’thrB	hom-thrC-thrB
xylAâ†’xylB	xylA-xylB
ykkCâ†’ykkD	ykkC-ykkD
yczO	yczO
yhfIâ†’yhfK	yhfI-lplJ-yhfK
yuiG	yuiG
ndk	ndk
yomJ	yomJ
pmi	pmi
ybaS	ybaS
yplQ	yplQ
yvrJ	yvrJ
citR	citR
ykzV	ykzV
ytvB	ytvB
dgcP	dgcP
yuzM->yusN	yuzM-yusN
yoyDâ†’yodF	yoyD-yodF
ybaJ	ybaJ
ykvI	ykvI
ycgA	ycgA
ypoP	ypoP
mtnU	mtnU
csfB	csfB
ytjP	ytjP
glcDâ†’glcF	glcD-glcF
ydeH	ydeH
bmrA->yvcD	bmrA-yvcD
ywqO	ywqO
yodI	yodI
spoIID	spoIID
prsA	prsA
rpsFâ†’rpsR	rpsF-ssbA-rpsR
ydiRâ†’ydjA	ydiR-ydiS-ydjA
clpX	clpX
stoA	stoA
ypqP	ypqP
yrhF	yrhF
yonPâ†’yonN	yonP-yonO-yonN
spoIIIAAâ†’spoIIIAH	spoIIIAA-spoIIIAB-spoIIIAC-spoIIIAD-spoIIIAE-spoIIIAF-spoIIIAG-spoIIIAH
rhaRâ†’rhaA	rhaR-rhaB-rhaM-rhaA
yqhQâ†’yqhP	yqhQ-yqhP
yxeRâ†’yxxB	yxeR-yxxB
yclIâ†’yclH	yclI-yclH
bofA	bofA
yetM	yetM
yqhB	yqhB
yxkC	yxkC
ytqAâ†’ytqB	ytqA-ytqB
gltP	gltP
appDâ†’appC	appD-appF-appA/1-appA/2-appB-appC
ykoY	ykoY
spoVR	spoVR
rocR	rocR
mhqA	mhqA
bcrC	bcrC
ggaAâ†’ggaB	ggaA-ggaB
dgcW	dgcW
yonT	yonT
nosâ†’yflK	nos-yflK
lrpC-topB	lrpC-topB
yusEâ†’yusD	yusE-yusD
yxaKâ†’yxaC	yxaK-yxaC
fecC	fecC
serA	serA
ydbD	ydbD
ileS	ileS
yvzJ	yvzJ
ansAâ†’mleA	ansA-ansB-mleN-mleA
pgkâ†’eno	pgk-tpi-pgm-eno
yyaTâ†’yyaS	yyaT-yyaS
ywrE	ywrE
ruvAâ†’ruvB	ruvA-ruvB
pbpH	pbpH
dctSâ†’dctP	dctS-dctR-dctP
bcaP	bcaP
ecsA->ecsC	ecsA-ecsB-ecsC
citH	citH
bsrC	bsrC
cshA	cshA
yqkD	yqkD
yqjVâ†’yqjU	yqjV-yqjU
pksBâ†’pksR	pksB-pksC-pksD-pksE-acpK-pksF-pksG-pksH-pksI-pksJ-pksL-pksM-pksN-pksR
yfkM	yfkM
yoaDâ†’yoaB	yoaD-yoaC-yoaB
glpQ	glpQ
xptâ†’pbuX	xpt-pbuX
safAâ†’coxA	safA-coxA
yvyCâ†’fliT	yvyC-fliD-fliS-fliT
gsiB	gsiB
darAâ†’yabC	darA-yaaR-holB-ricT-yabA-yabB-yazA-yabC
ydcGâ†’pamR	ydcG-pamR
argCâ†’argF	argC-argJ-argB-argD-carA-carB-argF
hemZ	hemZ
yfmQ	yfmQ
znuAâ†’znuB	znuA-znuC-znuB
spoVIF	spoVIF
amj	amj
epsAâ†’epsO	epsA-epsB-epsC-epsD-epsE-epsF-epsG-epsH-epsI-epsJ-epsK-epsL-epsM-epsN-epsO
cdaAâ†’glmS	cdaA-cdaR-glmM-glmS
fhuD	fhuD
amyE	amyE
frlB	frlB
divIBâ†’sbp	divIB-ylxW-ylxX-sbp
csrA	csrA
yocR	yocR
gprâ†’spoIIP	gpr-spoIIP
qoxAâ†’qoxD	qoxA-qoxB-qoxC-qoxD
xpaCâ†’yaaO	xpaC-yaaN-yaaO
yxjG	yxjG
yqiHâ†’yqiK	yqiH-yqiI-yqiK
swrAA/1->swrAA/2	swrAA/1-swrAA/2
polY1â†’gndA	polY1-gndA
rpmEB	rpmEB
yjbIâ†’yjbH	yjbI-yjbH
yhfTâ†’yhfR	yhfT-yhfS-yhfR
cymRâ†’trmU	cymR-yrvO-trmU
ykuJâ†’ccpC	ykuJ-ykuK-abbA-ykuL-ccpC
ytpPâ†’ytpR	ytpP-ytpQ-ytpR
yugJ	yugJ
xis->yddJ	xis-ydzL-ydcO-ydcP-ydcQ-nicK-S172-ydcS-ydcT-yddA-conB-conC-conD-conE-yddF-conG-cwlT-yddI-yddJ
lonB	lonB
pucAâ†’pucE	pucA-pucB-pucC-pucD-pucE
pbuO	pbuO
pdxK	pdxK
iolU	iolU
ysnE	ysnE
metS	metS
lcfAâ†’etfA	lcfA-fadR-fadB-etfB-etfA
ywaD	ywaD
sqhCâ†’sodF	sqhC-sodF
licBâ†’licH	licB-licC-licA-licH
yvdC	yvdC
yfiV	yfiV
yngC	yngC
ftsH	ftsH
yojIâ†’rsbRC	yojI-rsbRC
guaA	guaA
licTâ†’bglS	licT-bglS
nasDâ†’nasF	nasD-nasE-nasF
vmlR	vmlR
oppAâ†’oppF	oppA-oppB-oppC-oppD-oppF
sivA	sivA
ydhU/2	ydhU/2
skfAâ†’skfH	skfA-skfB-skfC-skfE-skfF-skfG-skfH
kinA	kinA
nucAâ†’nin	nucA-nin
yvaKâ†’ssrA	yvaK-rnr-smpB-ssrA
ycgJ	ycgJ
dppA->ykfD	dppA-dppB-dppC-dppD-dppE-ykfA-ykfB-ykfC-ykfD
yhaQâ†’yhaP	yhaQ-yhaP
cotR	cotR
gamRâ†’ybgB	gamR-ybgB
aroA	aroA
sspNâ†’tlp	sspN-tlp
yshE	yshE
yneK	yneK
ytmB	ytmB
sunA	sunA
yfkAâ†’yfkC	yfkA-yfkC
yaaJâ†’scr	scr	yaaJ-scr	scr
recXâ†’yfhH	recX-yfhH
rnaC	rnaC
addBâ†’hlpB	addB-addA-sbcD-sbcC-hlpB
yyzF->yydD	yyzF-yydA-yydB-yydC-yydD
des	des
ykuNâ†’ykuP	ykuN-ykuO-ykuP
yxeB	yxeB
sipS	sipS
licR	licR
narKâ†’fnr	narK-fnr
hmoA	hmoA
scpAâ†’ypuI	scpA-scpB-ypuI
yxkD	yxkD
yrzE	yrzE
rsbVâ†’rsbX	rsbV-rsbW-sigB-rsbX
racA	racA
aroK	aroK
yobW	yobW
malS	malS
comAâ†’yuxO	comA-yuxO
yvcAâ€“yvcBâ€“yvzA	yvcAâ€“yvcBâ€“yvzA
lutR	lutR
yppG	yppG
flhOâ†’flhP	flhO-flhP
rncâ†’ftsY	rnc-smc-ftsY
tuaA/2â†’tuaH	tuaA/2-tuaA/1-tuaB-tuaC-tuaD-tuaE-tuaF-tuaG-tuaH
bslA	bslA
bstD	bstD
cotQ	cotQ
yvbW	yvbW
fbpAâ†’fbpB	fbpA-fbpB
murAA	murAA
lytE	lytE
yvaQ	yvaQ
murJâ†’ytzG	murJ-ytzG
yqxDâ†’sigA	yqxD-dnaG-sigA
ylmC	ylmC
ywbB	ywbB
xynA	xynA
ylbQâ†’bshC	ylbQ-bshC
yrrD	yrrD
ywcCâ†’galT	ywcC-gtcA-galK-galT
yngK	yngK
ypmRâ†’ypmT	ypmR-ypmS-ypmT
yqzF	yqzF
spoVBâ†’yrzE	spoVB-yrzE
cstAâ†’ysfE	cstA-ysfE
spoIITâ†’murAA	spoIIT-murAA
citAâ†’yhdF	citA-yhdF
cueRâ†’yhdP	cueR-yhdP
sodA	sodA
ysmBâ†’racE	ysmB-racE
sprB	sprB
yxaJâ†’yxaL	yxaJ-yxaL
yhjCâ†’yhjB	yhjC-yhjB
yhcWâ†’yhcX	yhcW-yhcX
purEâ†’purD	purE-purK-purB-purC-purS-purQ-purL-purF-purM-purN-purH-purD
bkdR	bkdR
natK	natK
yerBâ†’yerC	yerB-yerC
mafâ†’minD	maf-radC-mreB-mreC-mreD-minC-minD
yxkO	yxkO
yflGâ†’yflH	yflG-yflH
cwlC	cwlC
ptsGâ†’ptsI	ptsG-ptsH-ptsI
yrzI	yrzI
ywsA->S1384	ywsA-S1384
ydiF	ydiF
ykoL	ykoL
ypiF	ypiF
ybeC	ybeC
mhqEâ†’mhqD	mhqE-mhqD
ylbA	ylbA
yacLâ†’ispF	yacL-ispD-ispF
spo0Bâ†’pheA	spo0B-obg-thrR-pheA
spoIVA	spoIVA
citZâ†’mdh	citZ-icd-mdh
yttA	yttA
paiAâ†’paiB	paiA-paiB
yydC	yydC
citMâ†’yflN	citM-yflN
yxkH	yxkH
mprâ†’ybfJ	mpr-ybfJ
yjiBâ†’yjiC	yjiB-yjiC
ykoA	ykoA
thiLâ†’tsaD	thiL-tsaE-tsaB-ydiD-tsaD
sigXâ†’rsiX	sigX-rsiX
yocL	yocL
yrpC	yrpC
yhfN	yhfN
ydjC	ydjC
yjbCâ†’spx	yjbC-spx
bacG	bacG
pdhCâ†’pdhD	pdhC-pdhD
yqiK	yqiK
mneP	mneP
tsaC	tsaC
finâ†’spoVT	fin-mfd-spoVT
ydfM	ydfM
yrpD	yrpD
yjcN	yjcN
part of the [[flaâ†’che operon	part of the [[fla-che operon
spoVM	spoVM
ywmFâ†’csbD	ywmF-csbD
yfhC	yfhC
desKâ†’desR	desK-desR
gerT	gerT
ykrA	ykrA
mdtRâ†’mdtP	mdtR-mdtP
drmâ†’pupG	drm-pupG
pdxSâ†’pdxT	pdxS-pdxT
alaS->yrzB	alaS-yrzL-yrrK-yrzB
liaIâ†’liaR	liaI-liaH-liaG-liaF-liaS-liaR
ywbAâ†’ywbB	ywbA-ywbB
xynDâ†’xynC	xynD-xynC
yoaW	yoaW
mtlAâ†’mtlD	mtlA-mtlF-mtlD
pbuG	pbuG
gerD	gerD
yhfQ	yhfQ
yoxCâ†’yoaA	yoxC-yoxB-yoaA
yhdJ	yhdJ
murBâ†’sbp	murB-divIB-ylxW-ylxX-sbp
yfmTâ†’yfmS	yfmT-yfmS
yfnB	yfnB
ylaE	ylaE
hisCâ†’aroE	hisC-tyrA-aroE
ydbSâ†’ydbT	ydbS-ydbT
ylbKâ†’ylbL	ylbK-ylbL
yoaR	yoaR
patB	patB
bioWâ†’ytbQ	bioW-bioA-bioF-bioD-bioB-bioI-ytbQ
fbaAâ†’ywjH	fbaA-ywjH
yoqM	yoqM
usdâ†’mbl	usd-spoIIID-mbl
gltAâ†’gltB	gltA-gltB
tagC	tagC
ydaC	ydaC
ytsJ	ytsJ
hmpâ†’ykjA	hmp-ykjA
argGâ†’argH	argG-argH
coaXâ†’yacC	coaX-yacC
galMâ†’dacC	galM-dacC
dnaEâ†’ytsJ	dnaE-ytsJ
hxlAâ†’hxlB	hxlA-hxlB
yflS	yflS
comQâ†’comX	comQ-comX
ycsE	ycsE
deoDâ†’ldcB	deoD-ldcB
fadRâ†’etfA	fadR-fadB-etfB-etfA
ytoQ	ytoQ
ysfE	ysfE
cgeAâ†’cgeB	cgeA-cgeB
ywrD	ywrD
hypO	hypO
yerA->yerC	yerA-yerB-yerC
ltaS	ltaS
degQ	degQ
gerAAâ†’gerAC	gerAA-gerAB-gerAC
yoaEâ†’yoaF	yoaE-yoaF
xre	xre
ytzC	ytzC
tyrS	tyrS
yxiMâ†’deaD	yxiM-deaD
cotYâ†’cotZ	cotY-cotZ
yycA	yycA
yodC	yodC
lmrAâ†’lmrB	lmrA-lmrB
ylbL	ylbL
ykkE	ykkE
rhoâ†’rpmE	rho-rpmE
lytD	lytD
iolRâ†’iolS	iolR-iolS
malAâ†’malP	malA-glvR-malP
acoRâ†’sspH	acoR-sspH
gerQ	gerQ
recUâ†’ponA	recU-ponA
pcrBâ†’yerH	pcrB-pcrA-ligA-yerH
yvsH	yvsH
pdxSâ†’serS	pdxS-pdxT-serS
ykgAâ†’ykgB	ykgA-ykgB
ymzA	ymzA
yocK	yocK
draâ†’pdp	dra-nupC-pdp
pheSâ†’pheT	pheS-pheT
yerI	yerI
yuzA	yuzA

## Sheet: Regulations (subtiwiki)
Regulator	regulator locus tag	mode	gene	locus tag
PerR	BSU08730	repression	perR	BSU08730
PerR	BSU08730	activation	srfAD	BSU03520
PerR	BSU08730	transcription repression	nrdE	BSU17380
PerR	BSU08730	transcription repression	nrdI	BSU17370
PerR	BSU08730	repression	hemB	BSU28130
PerR	BSU08730	transcription repression	ymaB	BSU17400
PerR	BSU08730	repression	spx	BSU11500
PerR	BSU08730	repression	katA	BSU08820
PerR	BSU08730	activation	comS	BSU03500
PerR	BSU08730	repression	fur	BSU23520
PerR	BSU08730	repression	ahpC	BSU40090
PerR	BSU08730	repression	hemC	BSU28150
PerR	BSU08730	activation	srfAB	BSU03490
PerR	BSU08730	repression	hemA	BSU28170
PerR	BSU08730	repression	hemL	BSU28120
PerR	BSU08730	transcription repression	nrdF	BSU17390
PerR	BSU08730	repression	yjbC	BSU11490
PerR	BSU08730	repression	hemX	BSU28160
PerR	BSU08730	repression	spx	BSU11500
PerR	BSU08730	repression	mrgA	BSU32990
PerR	BSU08730	repression	hemD	BSU28140
PerR	BSU08730	repression	ahpF	BSU40100
PerR	BSU08730	repression	pfeT	BSU13850
PerR	BSU08730	activation	srfAC	BSU03510
PerR	BSU08730	activation	srfAA	BSU03480
SpoVT	BSU00560	repression	tepA	BSU16790
SpoVT	BSU00560	repression	ykoT	BSU13390
SpoVT	BSU00560	activation	ykoV	BSU13410
SpoVT	BSU00560	repression	gerKA	BSU03700
SpoVT	BSU00560	activation	spoVAEA	BSU23401
SpoVT	BSU00560	activation	sspB	BSU09750
SpoVT	BSU00560	activation	sspD	BSU13470
SpoVT	BSU00560	activation	spoVAF	BSU23390
SpoVT	BSU00560	activation	ylyA	BSU15440
SpoVT	BSU00560	repression	gpr	BSU25540
SpoVT	BSU00560	repression	gerKC	BSU03710
SpoVT	BSU00560	repression	gerAC	BSU33070
SpoVT	BSU00560	activation	spoVAA	BSU23440
SpoVT	BSU00560	repression	yqjC	BSU23930
SpoVT	BSU00560	repression	sspE	BSU08660
SpoVT	BSU00560	activation	spoVAC	BSU23420
SpoVT	BSU00560	activation	spoIVB	BSU24230
SpoVT	BSU00560	repression	ykoS	BSU13380
SpoVT	BSU00560	repression	glcU	BSU03920
SpoVT	BSU00560	activation	ligD	BSU13400
SpoVT	BSU00560	activation	spoVAEB	BSU23402
SpoVT	BSU00560	repression	ybxH	BSU02080
SpoVT	BSU00560	repression	gerAB	BSU33060
SpoVT	BSU00560	activation	lysA	BSU23380
SpoVT	BSU00560	repression	ylzJ	BSU16799
SpoVT	BSU00560	repression	gerAA	BSU33050
SpoVT	BSU00560	repression	yqjB	BSU23940
SpoVT	BSU00560	activation	yteA	BSU30840
SpoVT	BSU00560	activation	spoVAD	BSU23410
SpoVT	BSU00560	repression	gerKB	BSU03720
SpoVT	BSU00560	repression	gdh	BSU03930
SpoVT	BSU00560	activation	spoVAB	BSU23430
SpoVT	BSU00560	activation	sspA	BSU29570
SpoVT	BSU00560	repression	fabL	BSU08650
SpoVT	BSU00560	repression	spoIIP	BSU25530
SpoVT	BSU00560	repression	csgA	BSU02070
SigM	BSU09520	sigma factor	yraA	BSU27020
SigM	BSU09520	sigma factor	yceE	BSU02910
SigM	BSU09520	sigma factor	divIB	BSU15240
SigM	BSU09520	sigma factor	divIC	BSU00620
SigM	BSU09520	sigma factor	ytpA	BSU30510
SigM	BSU09520	sigma factor	yceH	BSU02940
SigM	BSU09520	sigma factor	yebC	BSU06380
SigM	BSU09520	sigma factor	yrhJ	BSU27160
SigM	BSU09520	sigma factor	rapD	BSU36380
SigM	BSU09520	sigma factor	metA	BSU21910
SigM	BSU09520	sigma factor	tagT	BSU35840
SigM	BSU09520	sigma factor	ycgR	BSU03250
SigM	BSU09520	sigma factor	tilS	BSU00670
SigM	BSU09520	sigma factor	murF	BSU04570
SigM	BSU09520	sigma factor	bcrC	BSU36530
SigM	BSU09520	sigma factor	ugtP	BSU21920
SigM	BSU09520	sigma factor	secDF	BSU27650
SigM	BSU09520	sigma factor	yngA	BSU18170
SigM	BSU09520	sigma factor	minC	BSU28000
SigM	BSU09520	sigma factor	dltE	BSU38540
SigM	BSU09520	sigma factor	dltB	BSU38510
SigM	BSU09520	sigma factor	ytpB	BSU30500
SigM	BSU09520	sigma factor	mreB	BSU28030
SigM	BSU09520	sigma factor	mreC	BSU28020
SigM	BSU09520	sigma factor	yabN	BSU00580
SigM	BSU09520	sigma factor	ypuD	BSU23300
SigM	BSU09520	sigma factor	yhdL	BSU09510
SigM	BSU09520	sigma factor	maf	BSU28050
SigM	BSU09520	sigma factor	ugtP	BSU21920
SigM	BSU09520	sigma factor	yabR	BSU00630
SigM	BSU09520	sigma factor	yabM	BSU00570
SigM	BSU09520	sigma factor	dltA	BSU38500
SigM	BSU09520	sigma factor	yrhH	BSU27180
SigM	BSU09520	sigma factor	ytpB	BSU30500
SigM	BSU09520	sigma factor	mreD	BSU28010
SigM	BSU09520	sigma factor	yngB	BSU18180
SigM	BSU09520	sigma factor	radC	BSU28040
SigM	BSU09520	sigma factor	coaX	BSU00700
SigM	BSU09520	sigma factor	amj	BSU04230
SigM	BSU09520	sigma factor	mcsA	BSU00840
SigM	BSU09520	sigma factor	yabP	BSU00600
SigM	BSU09520	sigma factor	murB	BSU15230
SigM	BSU09520	sigma factor	ctsR	BSU00830
SigM	BSU09520	sigma factor	dltD	BSU38530
SigM	BSU09520	sigma factor	yngC	BSU18190
SigM	BSU09520	sigma factor	ycgQ	BSU03240
SigM	BSU09520	sigma factor	yceG	BSU02930
SigM	BSU09520	sigma factor	disA	BSU00880
SigM	BSU09520	sigma factor	rodA	BSU38120
SigM	BSU09520	sigma factor	abh	BSU14480
SigM	BSU09520	sigma factor	yceD	BSU02900
SigM	BSU09520	sigma factor	fatR	BSU27170
SigM	BSU09520	sigma factor	yceC	BSU02890
SigM	BSU09520	sigma factor	radA	BSU00870
SigM	BSU09520	sigma factor	ypuA	BSU23370
SigM	BSU09520	sigma factor	spx	BSU11500
SigM	BSU09520	sigma factor	sbp	BSU15270
SigM	BSU09520	sigma factor	minC	BSU28000
SigM	BSU09520	sigma factor	sasA	BSU38480
SigM	BSU09520	sigma factor	tagU	BSU35650
SigM	BSU09520	sigma factor	clpC	BSU00860
SigM	BSU09520	sigma factor	yacL	BSU00890
SigM	BSU09520	sigma factor	minD	BSU27990
SigM	BSU09520	sigma factor	mreB	BSU28030
SigM	BSU09520	sigma factor	hprT	BSU00680
SigM	BSU09520	sigma factor	pbpX	BSU16950
SigM	BSU09520	sigma factor	ypbG	BSU22980
SigM	BSU09520	sigma factor	yjbC	BSU11490
SigM	BSU09520	sigma factor	comN	BSU27660
SigM	BSU09520	sigma factor	yceF	BSU02920
SigM	BSU09520	sigma factor	ddl	BSU04560
SigM	BSU09520	sigma factor	murG	BSU15220
SigM	BSU09520	sigma factor	yabO	BSU00590
SigM	BSU09520	sigma factor	efeB	BSU38260
SigM	BSU09520	sigma factor	yfnI	BSU07260
SigM	BSU09520	sigma factor	mcsB	BSU00850
SigM	BSU09520	sigma factor	spx	BSU11500
SigM	BSU09520	sigma factor	ispF	BSU00910
SigM	BSU09520	sigma factor	sigM	BSU09520
SigM	BSU09520	sigma factor	dltC	BSU38520
SigM	BSU09520	sigma factor	ywbO	BSU38250
SigM	BSU09520	sigma factor	ftsH	BSU00690
SigM	BSU09520	sigma factor	mreC	BSU28020
SigM	BSU09520	sigma factor	yqjL	BSU23830
SigM	BSU09520	sigma factor	ylxX	BSU15260
SigM	BSU09520	sigma factor	ponA	BSU22320
SigM	BSU09520	sigma factor	yacC	BSU00710
SigM	BSU09520	sigma factor	ispD	BSU00900
SigM	BSU09520	sigma factor	recU	BSU22310
SigM	BSU09520	sigma factor	efeB	BSU38260
SigM	BSU09520	sigma factor	ywnJ	BSU36540
SigM	BSU09520	sigma factor	yabQ	BSU00610
SigM	BSU09520	sigma factor	efeO	BSU38270
SigM	BSU09520	sigma factor	mreD	BSU28010
SigM	BSU09520	sigma factor	ylxW	BSU15250
SigM	BSU09520	sigma factor	yhdK	BSU09500
SigM	BSU09520	sigma factor	minD	BSU27990
SigM	BSU09520	sigma factor	efeU	BSU38280
ComK	BSU10420	activation	comEB	BSU25580
ComK	BSU10420	activation	flgM	BSU35430
ComK	BSU10420	activation	sbcC	BSU10650
ComK	BSU10420	activation	mreC	BSU28020
ComK	BSU10420	activation	phrH	BSU06839
ComK	BSU10420	activation	comGC	BSU24710
ComK	BSU10420	activation	dprA	BSU16110
ComK	BSU10420	activation	yvrO	BSU33270
ComK	BSU10420	activation	mreD	BSU28010
ComK	BSU10420	activation	addA	BSU10630
ComK	BSU10420	activation	fliW	BSU35380
ComK	BSU10420	activation	ssbB	BSU36310
ComK	BSU10420	activation	comGE	BSU24690
ComK	BSU10420	activation	yviE	BSU35390
ComK	BSU10420	activation	comEC	BSU25570
ComK	BSU10420	activation	recA	BSU16940
ComK	BSU10420	activation	minC	BSU28000
ComK	BSU10420	activation	comGA	BSU24730
ComK	BSU10420	activation	yvrP	BSU33280
ComK	BSU10420	activation	mreB	BSU28030
ComK	BSU10420	activation	maf	BSU28050
ComK	BSU10420	activation	comFC	BSU35450
ComK	BSU10420	activation	radC	BSU28040
ComK	BSU10420	activation	comEA	BSU25590
ComK	BSU10420	activation	rpsF	BSU40910
ComK	BSU10420	activation	thdF	BSU41020
ComK	BSU10420	activation	comC	BSU28070
ComK	BSU10420	repression	kre	BSU14020
ComK	BSU10420	activation	minC	BSU28000
ComK	BSU10420	activation	comFA	BSU35470
ComK	BSU10420	activation	rapH	BSU06830
ComK	BSU10420	activation	comGB	BSU24720
ComK	BSU10420	activation	mreB	BSU28030
ComK	BSU10420	activation	yhjB	BSU10450
ComK	BSU10420	activation	noc	BSU40990
ComK	BSU10420	activation	yvyG	BSU35420
ComK	BSU10420	activation	csrA	BSU35370
ComK	BSU10420	activation	comGF	BSU24680
ComK	BSU10420	activation	ssbA	BSU40900
ComK	BSU10420	activation	yhjC	BSU10460
ComK	BSU10420	activation	gidB	BSU41000
ComK	BSU10420	activation	flgL	BSU35400
ComK	BSU10420	activation	addB	BSU10620
ComK	BSU10420	activation	comGG	BSU24670
ComK	BSU10420	positive regulation	ybdK	BSU02010
ComK	BSU10420	activation	minD	BSU27990
ComK	BSU10420	activation	hlpB	BSU10660
ComK	BSU10420	activation	comFB	BSU35460
ComK	BSU10420	activation	yvrN	BSU33260
ComK	BSU10420	activation	nin	BSU03420
ComK	BSU10420	activation	sbcD	BSU10640
ComK	BSU10420	activation	yyaF	BSU40920
ComK	BSU10420	activation	gidA	BSU41010
ComK	BSU10420	activation	flgK	BSU35410
ComK	BSU10420	activation	mreC	BSU28020
ComK	BSU10420	activation	minD	BSU27990
ComK	BSU10420	activation	nucA	BSU03430
ComK	BSU10420	activation	yvyF	BSU35440
ComK	BSU10420	activation	bdbC	BSU33470
ComK	BSU10420	activation	spoIIIL	BSU24660
ComK	BSU10420	activation	rpsR	BSU40890
ComK	BSU10420	activation	glcR	BSU36300
ComK	BSU10420	activation	comGD	BSU24700
ComK	BSU10420	activation	comK	BSU10420
ComK	BSU10420	activation	bdbD	BSU33480
ComK	BSU10420	activation	mreD	BSU28010
SwrAA/2	BSU35239	activation	ycdA	BSU02780
PchR	BSU35080	activation	yisI	BSU10730
PchR	BSU35080	repression	cypX	BSU35060
PchR	BSU35080	repression	yvmC	BSU35070
PchR	BSU35080	repression	pchR	BSU35080
PchR	BSU35080	repression	yvmA	BSU35090
GerR	BSU15090	activation	cotY	BSU11750
GerR	BSU15090	activation	cotX	BSU11760
GerR	BSU15090	activation	cotH	BSU36060
GerR	BSU15090	activation	ywrJ	BSU36040
GerR	BSU15090	activation	cotZ	BSU11740
GerR	BSU15090	repression	cotU	BSU17670
GerR	BSU15090	activation	cotB	BSU36050
GerR	BSU15090	activation	cgeB	BSU19790
GerR	BSU15090	activation	spoVIF	BSU11810
GerR	BSU15090	activation	cgeA	BSU19780
GerR	BSU15090	activation	cotG	BSU36070
AdaA	BSU01810	positive regulation	alkA	BSU01800
AdaA	BSU01810	positive regulation	adaB	BSU01820
AdaA	BSU01810	positive regulation	adaA	BSU01810
SigL	BSU34200	sigma factor	rocD	BSU40340
SigL	BSU34200	sigma factor	bkdAB	BSU24040
SigL	BSU34200	sigma factor	rocF	BSU40320
SigL	BSU34200	sigma factor	rocB	BSU37770
SigL	BSU34200	sigma factor	lpdV	BSU24060
SigL	BSU34200	sigma factor	bkdB	BSU24030
SigL	BSU34200	sigma factor	acoL	BSU08090
SigL	BSU34200	sigma factor	acoC	BSU08080
SigL	BSU34200	sigma factor	ptb	BSU24090
SigL	BSU34200	sigma factor	bcd	BSU24080
SigL	BSU34200	sigma factor	rocG	BSU37790
SigL	BSU34200	sigma factor	rocE	BSU40330
SigL	BSU34200	sigma factor	acoA	BSU08060
SigL	BSU34200	sigma factor	levD	BSU27070
SigL	BSU34200	sigma factor	levE	BSU27060
SigL	BSU34200	sigma factor	acoB	BSU08070
SigL	BSU34200	sigma factor	rocA	BSU37780
SigL	BSU34200	sigma factor	sacC	BSU27030
SigL	BSU34200	sigma factor	levF	BSU27050
SigL	BSU34200	sigma factor	levG	BSU27040
SigL	BSU34200	sigma factor	bkdAA	BSU24050
SigL	BSU34200	sigma factor	buk	BSU24070
SigL	BSU34200	sigma factor	rocC	BSU37760
CitT	BSU07590	activation	citM	BSU07610
CitT	BSU07590	activation	yflN	BSU07620
AnsR	BSU23590	repression	ansB	BSU23570
AnsR	BSU23590	negative autoregulation	ansR	BSU23590
AnsR	BSU23590	repression	mleN	BSU23560
AnsR	BSU23590	repression	mleA	BSU23550
AnsR	BSU23590	repression	ansA	BSU23580
Rok	BSU14240	repression	bdbB	BSU21440
Rok	BSU14240	repression	yolJ	BSU21450
Rok	BSU14240	repression	yybJ	BSU40620
Rok	BSU14240	repression	sdpB	BSU33760
Rok	BSU14240	repression	yybL	BSU40600
Rok	BSU14240	repression	sdpA	BSU33750
Rok	BSU14240	repression	rok	BSU14240
Rok	BSU14240	repression	yydH	BSU40160
Rok	BSU14240	repression	albE	BSU37410
Rok	BSU14240	repression	yjcN	BSU11920
Rok	BSU14240	repression	sdpC	BSU33770
Rok	BSU14240	repression	albD	BSU37400
Rok	BSU14240	repression	sboX	BSU37360
Rok	BSU14240	repression	albC	BSU37390
Rok	BSU14240	repression	yxaJ	BSU39950
Rok	BSU14240	repression	yxaL	BSU39940
Rok	BSU14240	repression	albG	BSU37430
Rok	BSU14240	repression	yydI	BSU40150
Rok	BSU14240	repression	htpX	BSU13490
Rok	BSU14240	repression	comK	BSU10420
Rok	BSU14240	repression	albA	BSU37370
Rok	BSU14240	repression	yydG	BSU40170
Rok	BSU14240	repression	sboA	BSU37350
Rok	BSU14240	repression	sunA	BSU21480
Rok	BSU14240	repression	yydF	BSU40180
Rok	BSU14240	repression	yybK	BSU40610
Rok	BSU14240	repression	yybM	BSU40590
Rok	BSU14240	repression	sunT	BSU21470
Rok	BSU14240	repression	yybN	BSU40580
Rok	BSU14240	repression	spo0E	BSU13640
Rok	BSU14240	repression	yydJ	BSU40140
Rok	BSU14240	repression	albB	BSU37380
Rok	BSU14240	repression	bdbA	BSU21460
Rok	BSU14240	repression	albF	BSU37420
YrkP	BSU26430	activation	yrkO	BSU26440
YrkP	BSU26430	activation	ykcB	BSU12880
YrkP	BSU26430	activation	yrkR	BSU26410
YrkP	BSU26430	activation	yrkP	BSU26430
YrkP	BSU26430	activation	ykcC	BSU12890
YrkP	BSU26430	activation	yrkQ	BSU26420
YrkP	BSU26430	activation	yrkN	BSU26450
YfiR	BSU08370	repression	yfiR	BSU08370
YfiR	BSU08370	repression	yfiS	BSU08380
IolQ	BSU10840	repression	iolX	BSU10850
GerE	BSU28410	activation	spsK	BSU37820
GerE	BSU28410	activation	spsL	BSU37810
GerE	BSU28410	activation	cotX	BSU11760
GerE	BSU28410	repression	sigKC	BSU26390
GerE	BSU28410	repression	cotA	BSU06300
GerE	BSU28410	activation	spsB	BSU37900
GerE	BSU28410	activation	cotY	BSU11750
GerE	BSU28410	activation	sspG	BSU32640
GerE	BSU28410	activation	ymaG	BSU17310
GerE	BSU28410	repression	ytcC	BSU30880
GerE	BSU28410	repression	yhjR	BSU10610
GerE	BSU28410	repression	oxdD	BSU18670
GerE	BSU28410	activation	sscA	BSU09958
GerE	BSU28410	activation	yfnF	BSU07290
GerE	BSU28410	activation	ylbE	BSU14980
GerE	BSU28410	repression	cotM	BSU17970
GerE	BSU28410	repression	cotH	BSU36060
GerE	BSU28410	repression	ywrJ	BSU36040
GerE	BSU28410	activation	sspG	BSU32640
GerE	BSU28410	repression	ytcB	BSU30870
GerE	BSU28410	activation	spsD	BSU37880
GerE	BSU28410	activation	cotU	BSU17670
GerE	BSU28410	activation	ytxO	BSU30890
GerE	BSU28410	activation	ftsY	BSU15950
GerE	BSU28410	activation	cotC	BSU17700
GerE	BSU28410	repression	gerPB	BSU10710
GerE	BSU28410	activation	ykzQ	BSU13789
GerE	BSU28410	activation	yfnG	BSU07280
GerE	BSU28410	activation	cgeE	BSU19750
GerE	BSU28410	activation	cotQ	BSU34520
GerE	BSU28410	repression	yhjQ	BSU10600
GerE	BSU28410	activation	spsE	BSU37870
GerE	BSU28410	activation	cotZ	BSU11740
GerE	BSU28410	repression	tgl	BSU31270
GerE	BSU28410	activation	spsC	BSU37890
GerE	BSU28410	activation	cotV	BSU11780
GerE	BSU28410	activation	cotS	BSU30900
GerE	BSU28410	activation	yodU	BSU19810
GerE	BSU28410	activation	cgeB	BSU19790
GerE	BSU28410	activation	ylbD	BSU14970
GerE	BSU28410	activation	spsF	BSU37860
GerE	BSU28410	repression	ytcA	BSU30860
GerE	BSU28410	activation	yppG	BSU22250
GerE	BSU28410	repression	cotB	BSU36050
GerE	BSU28410	repression	gerT	BSU19490
GerE	BSU28410	activation	cotD	BSU22200
GerE	BSU28410	activation	cotW	BSU11770
GerE	BSU28410	activation	spsA	BSU37910
GerE	BSU28410	activation	yfnD	BSU07310
GerE	BSU28410	activation	cgeD	BSU19760
GerE	BSU28410	transcription repression	surC	new_2625913_2626090_c
GerE	BSU28410	activation	cwlH	BSU25710
GerE	BSU28410	activation	cgeA	BSU19780
GerE	BSU28410	repression	cotT	BSU12090
GerE	BSU28410	repression	ydgB	BSU05570
GerE	BSU28410	activation	yfnE	BSU07300
GerE	BSU28410	activation	spsI	BSU37840
GerE	BSU28410	activation	cgeC	BSU19770
GerE	BSU28410	activation	yurS	BSU32650
GerE	BSU28410	repression	sigKN	BSU25760
GerE	BSU28410	activation	spsG	BSU37850
GerE	BSU28410	repression	ydgA	BSU05560
GerE	BSU28410	activation	cotX	BSU11760
GerE	BSU28410	repression	gerPE	BSU10680
GerE	BSU28410	activation	cotSA	BSU30910
GerE	BSU28410	activation	yfnH	BSU07270
GerE	BSU28410	repression	gerPD	BSU10690
GerE	BSU28410	repression	yisY	BSU10900
GerE	BSU28410	repression	ysnD	BSU28320
GerE	BSU28410	activation	cotG	BSU36070
GerE	BSU28410	activation	yxeE	BSU39580
GerE	BSU28410	activation	yjzB	BSU11320
GerE	BSU28410	repression	gerPF	BSU10670
GerE	BSU28410	activation	lipC	BSU04110
GerE	BSU28410	repression	gerPC	BSU10700
GerE	BSU28410	repression	cotE	BSU17030
GerE	BSU28410	repression	cotP	BSU05550
GerE	BSU28410	activation	yeeK	BSU06850
GerE	BSU28410	activation	spsJ	BSU37830
GerE	BSU28410	repression	gerPA	BSU10720
TyrZ	BSU38460	sigma factor	tyrZ	BSU38460
TyrZ	BSU38460	sigma factor	dtrR	BSU38450
YcbG	BSU02500	repression	ycbJ	BSU02520
YcbG	BSU02500	repression	ycbC	BSU02460
YcbG	BSU02500	repression	ycbH	BSU02510
YcbG	BSU02500	repression	ycbE	BSU02480
YcbG	BSU02500	repression	ycbD	BSU02470
YcbG	BSU02500	repression	ycbG	BSU02500
YcbG	BSU02500	repression	ycbF	BSU02490
GntR	BSU40050	repression	gntK	BSU40060
GntR	BSU40050	repression	gntP	BSU40070
GntR	BSU40050	repression	gntR	BSU40050
GntR	BSU40050	repression	gntZ	BSU40080
MtlR	BSU04160	activation	mtlA	BSU03981
MtlR	BSU04160	activation	mtlF	BSU03982
MtlR	BSU04160	activation	mtlD	BSU03990
LevR	BSU27080	activation	levD	BSU27070
LevR	BSU27080	activation	levE	BSU27060
LevR	BSU27080	activation	sacC	BSU27030
LevR	BSU27080	activation	levF	BSU27050
LevR	BSU27080	activation	levG	BSU27040
ResD	BSU23120	activation	resA	BSU23150
ResD	BSU23120	activation	hmp	BSU13040
ResD	BSU23120	activation	albF	BSU37420
ResD	BSU23120	activation	ymaB	BSU17400
ResD	BSU23120	activation	ykoP	BSU13360
ResD	BSU23120	activation	resB	BSU23140
ResD	BSU23120	activation	S477	new_1399409_1400187
ResD	BSU23120	activation	resC	BSU23130
ResD	BSU23120	activation	cydC	BSU38740
ResD	BSU23120	activation	ctaB	BSU14880
ResD	BSU23120	activation	ctaA	BSU14870
ResD	BSU23120	repression	glpF	BSU09280
ResD	BSU23120	activation	nasE	BSU03290
ResD	BSU23120	activation	ctaD	BSU14900
ResD	BSU23120	activation	cydB	BSU38750
ResD	BSU23120	activation	cydA	BSU38760
ResD	BSU23120	activation	nrdF	BSU17390
ResD	BSU23120	activation	nasB	BSU03320
ResD	BSU23120	activation	ykuN	BSU14150
ResD	BSU23120	activation	albE	BSU37410
ResD	BSU23120	repression	yjlC	BSU12280
ResD	BSU23120	activation	ctaC	BSU14890
ResD	BSU23120	activation	ctaE	BSU14910
ResD	BSU23120	activation	resD	BSU23120
ResD	BSU23120	repression	glpK	BSU09290
ResD	BSU23120	activation	cydD	BSU38730
ResD	BSU23120	activation	qcrC	BSU22540
ResD	BSU23120	activation	albD	BSU37400
ResD	BSU23120	activation	nasF	BSU03280
ResD	BSU23120	activation	yclJ	BSU03750
ResD	BSU23120	activation	ykuO	BSU14160
ResD	BSU23120	activation	sboX	BSU37360
ResD	BSU23120	activation	nasC	BSU03310
ResD	BSU23120	activation	fnr	BSU37310
ResD	BSU23120	transcriptional activation	roxS
ResD	BSU23120	activation	qcrA	BSU22560
ResD	BSU23120	activation	albC	BSU37390
ResD	BSU23120	activation	ctaG	BSU14930
ResD	BSU23120	activation	qcrB	BSU22550
ResD	BSU23120	activation	albG	BSU37430
ResD	BSU23120	repression	ndh	BSU12290
ResD	BSU23120	activation	nasD	BSU03300
ResD	BSU23120	activation	ykuP	BSU14170
ResD	BSU23120	repression	ywcE	BSU38130
ResD	BSU23120	activation	albA	BSU37370
ResD	BSU23120	activation	sboA	BSU37350
ResD	BSU23120	activation	ctaF	BSU14920
ResD	BSU23120	activation	nrdE	BSU17380
ResD	BSU23120	activation	resE	BSU23110
ResD	BSU23120	activation	nrdI	BSU17370
ResD	BSU23120	activation	yclK	BSU03760
ResD	BSU23120	activation	albB	BSU37380
GanR	BSU34170	repression	ganB	BSU34120
GanR	BSU34170	repression	ganP	BSU34150
GanR	BSU34170	repression	ganR	BSU34170
GanR	BSU34170	repression	ganS	BSU34160
GanR	BSU34170	repression	ganQ	BSU34140
GanR	BSU34170	repression	ganA	BSU34130
CcpN	BSU25250	repression	gapB	BSU29020
CcpN	BSU25250	repression	sr1	BSU14629
CcpN	BSU25250	repression	speD	BSU29010
CcpN	BSU25250	repression	pckA	BSU30560
CcpN	BSU25250	activation	dfrA	BSU21810
CcpN	BSU25250	activation	thyB	BSU21820
SigKN	BSU25760	sigma factor	lipC	BSU04110
SigKN	BSU25760	sigma factor	yjqC	BSU12490
SigKN	BSU25760	sigma factor	yeeK	BSU06850
SigKN	BSU25760	sigma factor	ykvP	BSU13780
SigKN	BSU25760	sigma factor	yotG	BSU19890
SigKN	BSU25760	sigma factor	spoVFB	BSU16740
SigKN	BSU25760	sigma factor	cotE	BSU17030
SigKN	BSU25760	sigma factor	sigKN	BSU25760
SigKN	BSU25760	sigma factor	spsJ	BSU37830
SigKN	BSU25760	sigma factor	ysnD	BSU28320
SigKN	BSU25760	sigma factor	yotM	BSU19830
SigKN	BSU25760	sigma factor	cotF	BSU40530
SigKN	BSU25760	sigma factor	cotG	BSU36070
SigKN	BSU25760	sigma factor	cotA	BSU06300
SigKN	BSU25760	sigma factor	spsK	BSU37820
SigKN	BSU25760	sigma factor	spsL	BSU37810
SigKN	BSU25760	sigma factor	cotX	BSU11760
SigKN	BSU25760	sigma factor	ykvQ	BSU13790
SigKN	BSU25760	sigma factor	spsB	BSU37900
SigKN	BSU25760	sigma factor	cotY	BSU11750
SigKN	BSU25760	sigma factor	sspG	BSU32640
SigKN	BSU25760	sigma factor	yotK	BSU19850
SigKN	BSU25760	sigma factor	ymaG	BSU17310
SigKN	BSU25760	sigma factor	ytlC	BSU30610
SigKN	BSU25760	sigma factor	ytcC	BSU30880
SigKN	BSU25760	sigma factor	oxdD	BSU18670
SigKN	BSU25760	sigma factor	sscA	BSU09958
SigKN	BSU25760	sigma factor	yfnF	BSU07290
SigKN	BSU25760	sigma factor	sigKC	BSU26390
SigKN	BSU25760	sigma factor	ytxO	BSU30890
SigKN	BSU25760	sigma factor	gerPB	BSU10710
SigKN	BSU25760	sigma factor	ykzQ	BSU13789
SigKN	BSU25760	sigma factor	ylbE	BSU14980
SigKN	BSU25760	sigma factor	yotF	BSU19900
SigKN	BSU25760	sigma factor	yitA	BSU10920
SigKN	BSU25760	sigma factor	yodI	BSU19610
SigKN	BSU25760	sigma factor	yhjR	BSU10610
SigKN	BSU25760	sigma factor	yobW	BSU19110
SigKN	BSU25760	sigma factor	cwlJ	BSU02600
SigKN	BSU25760	sigma factor	yotI	BSU19870
SigKN	BSU25760	sigma factor	cotH	BSU36060
SigKN	BSU25760	sigma factor	yqfQ	BSU25150
SigKN	BSU25760	sigma factor	ywrJ	BSU36040
SigKN	BSU25760	sigma factor	yabG	BSU00430
SigKN	BSU25760	sigma factor	sspG	BSU32640
SigKN	BSU25760	sigma factor	yitB	BSU10930
SigKN	BSU25760	sigma factor	ytcB	BSU30870
SigKN	BSU25760	sigma factor	spoIISA	BSU12830
SigKN	BSU25760	sigma factor	yhcO	BSU09165
SigKN	BSU25760	sigma factor	yaaN	BSU00260
SigKN	BSU25760	sigma factor	cotM	BSU17970
SigKN	BSU25760	sigma factor	sprB	BSU19820
SigKN	BSU25760	sigma factor	cotS	BSU30900
SigKN	BSU25760	sigma factor	yfhP	BSU08620
SigKN	BSU25760	sigma factor	ykzQ	BSU13789
SigKN	BSU25760	sigma factor	cotZ	BSU11740
SigKN	BSU25760	sigma factor	yrkC	BSU26560
SigKN	BSU25760	sigma factor	yfnG	BSU07280
SigKN	BSU25760	sigma factor	yitC	BSU10940
SigKN	BSU25760	sigma factor	cwlC	BSU17410
SigKN	BSU25760	sigma factor	spsD	BSU37880
SigKN	BSU25760	sigma factor	cgeE	BSU19750
SigKN	BSU25760	sigma factor	yotB	BSU19940
SigKN	BSU25760	sigma factor	cotU	BSU17670
SigKN	BSU25760	sigma factor	cotQ	BSU34520
SigKN	BSU25760	sigma factor	ftsY	BSU15950
SigKN	BSU25760	sigma factor	cotC	BSU17700
SigKN	BSU25760	sigma factor	ldt	BSU14040
SigKN	BSU25760	sigma factor	xpaC	BSU00250
SigKN	BSU25760	sigma factor	tgl	BSU31270
SigKN	BSU25760	sigma factor	csfB	BSU00240
SigKN	BSU25760	sigma factor	yodH	BSU19600
SigKN	BSU25760	sigma factor	cotV	BSU11780
SigKN	BSU25760	sigma factor	spoVK	BSU17420
SigKN	BSU25760	sigma factor	yodU	BSU19810
SigKN	BSU25760	sigma factor	yhjQ	BSU10600
SigKN	BSU25760	sigma factor	spsE	BSU37870
SigKN	BSU25760	sigma factor	cgeB	BSU19790
SigKN	BSU25760	sigma factor	ylbD	BSU14970
SigKN	BSU25760	sigma factor	surC	new_2625913_2626090_c
SigKN	BSU25760	sigma factor	dapG	BSU16760
SigKN	BSU25760	sigma factor	ytlA	BSU30595
SigKN	BSU25760	sigma factor	spoVIF	BSU11810
SigKN	BSU25760	sigma factor	asd	BSU16750
SigKN	BSU25760	sigma factor	ydgB	BSU05570
SigKN	BSU25760	sigma factor	ytcA	BSU30860
SigKN	BSU25760	sigma factor	yppG	BSU22250
SigKN	BSU25760	sigma factor	cotB	BSU36050
SigKN	BSU25760	sigma factor	yitD	BSU10950
SigKN	BSU25760	sigma factor	spsF	BSU37860
SigKN	BSU25760	sigma factor	gerT	BSU19490
SigKN	BSU25760	sigma factor	yotH	BSU19880
SigKN	BSU25760	sigma factor	yotC	BSU19930
SigKN	BSU25760	sigma factor	cotD	BSU22200
SigKN	BSU25760	sigma factor	yotJ	BSU19860
SigKN	BSU25760	sigma factor	cotW	BSU11770
SigKN	BSU25760	sigma factor	cotR	BSU34530
SigKN	BSU25760	sigma factor	yfnD	BSU07310
SigKN	BSU25760	sigma factor	spsC	BSU37890
SigKN	BSU25760	sigma factor	cgeD	BSU19760
SigKN	BSU25760	sigma factor	ypqA	BSU22240
SigKN	BSU25760	sigma factor	dapG	BSU16760
SigKN	BSU25760	sigma factor	spsA	BSU37910
SigKN	BSU25760	sigma factor	cwlH	BSU25710
SigKN	BSU25760	sigma factor	lytH	BSU32340
SigKN	BSU25760	sigma factor	asd	BSU16750
SigKN	BSU25760	sigma factor	pghL	BSU17820
SigKN	BSU25760	sigma factor	ydgA	BSU05560
SigKN	BSU25760	sigma factor	gerPE	BSU10680
SigKN	BSU25760	sigma factor	cotT	BSU12090
SigKN	BSU25760	sigma factor	cotSA	BSU30910
SigKN	BSU25760	sigma factor	yisZ	BSU10910
SigKN	BSU25760	sigma factor	gerPD	BSU10690
SigKN	BSU25760	sigma factor	cotI	BSU30920
SigKN	BSU25760	sigma factor	cgeA	BSU19780
SigKN	BSU25760	sigma factor	yfnE	BSU07300
SigKN	BSU25760	sigma factor	cgeC	BSU19770
SigKN	BSU25760	sigma factor	yurS	BSU32650
SigKN	BSU25760	sigma factor	cotP	BSU05550
SigKN	BSU25760	sigma factor	ytlD	BSU30620
SigKN	BSU25760	sigma factor	spoVFA	BSU16730
SigKN	BSU25760	sigma factor	yotD	BSU19920
SigKN	BSU25760	sigma factor	yosX	BSU19970
SigKN	BSU25760	sigma factor	dapA	BSU16770
SigKN	BSU25760	sigma factor	yotE	BSU19910
SigKN	BSU25760	sigma factor	spsI	BSU37840
SigKN	BSU25760	sigma factor	cotX	BSU11760
SigKN	BSU25760	sigma factor	gerPC	BSU10700
SigKN	BSU25760	sigma factor	yfnH	BSU07270
SigKN	BSU25760	sigma factor	ytdA	BSU30850
SigKN	BSU25760	sigma factor	gerPA	BSU10720
SigKN	BSU25760	sigma factor	spsG	BSU37850
SigKN	BSU25760	sigma factor	gerPF	BSU10670
SigKN	BSU25760	sigma factor	dapA	BSU16770
SigKN	BSU25760	sigma factor	yaaO	BSU00270
SigKN	BSU25760	sigma factor	spoIISB	BSU12820
SigKN	BSU25760	sigma factor	yisY	BSU10900
SigKN	BSU25760	sigma factor	yxeE	BSU39580
SigKN	BSU25760	sigma factor	yjzB	BSU11320
SigKN	BSU25760	sigma factor	gerE	BSU28410
Xre	BSU12510	repression	xtrA	BSU12550
Xre	BSU12510	repression	xkdC	BSU12530
Xre	BSU12510	repression	xkdD	BSU12540
Xre	BSU12510	repression	xkdB	BSU12520
BsdA	BSU03620	activation	bsdC	BSU03640
BsdA	BSU03620	activation	bsdD	BSU03651
BsdA	BSU03620	activation	bsdB	BSU03630
SdpR	BSU33790	activation	fadN	BSU32840
SdpR	BSU33790	activation	fadA	BSU32830
SdpR	BSU33790	repression	sdpR	BSU33790
SdpR	BSU33790	activation	fadM	BSU32850
SdpR	BSU33790	activation	fadE	BSU32820
SdpR	BSU33790	activation	fadA	BSU32830
SdpR	BSU33790	repression	sdpI	BSU33780
SdpR	BSU33790	activation	fadE	BSU32820
SdpR	BSU33790	activation	fadN	BSU32840
Spo0A	BSU24220	repression	cheB	BSU16420
Spo0A	BSU24220	repression	cheC	BSU16450
Spo0A	BSU24220	repression	fliL	BSU16300
Spo0A	BSU24220	activation	yusE	BSU32770
Spo0A	BSU24220	activation	ykuK	BSU14110
Spo0A	BSU24220	activation	sinR	BSU24610
Spo0A	BSU24220	repression	pdxT	BSU00120
Spo0A	BSU24220	activation	yppE	BSU22270
Spo0A	BSU24220	repression	spo0A	BSU24220
Spo0A	BSU24220	repression	sepF	BSU15390
Spo0A	BSU24220	activation	yneF	BSU17910
Spo0A	BSU24220	repression	dltE	BSU38540
Spo0A	BSU24220	repression	dltB	BSU38510
Spo0A	BSU24220	repression	rocD	BSU40340
Spo0A	BSU24220	activation	putB	BSU03200
Spo0A	BSU24220	repression	pdeH	BSU31740
Spo0A	BSU24220	activation	comK	BSU10420
Spo0A	BSU24220	repression	tkt	BSU17890
Spo0A	BSU24220	repression	fliZ	BSU16340
Spo0A	BSU24220	activation	abbA	BSU14120
Spo0A	BSU24220	repression	fliR	BSU16370
Spo0A	BSU24220	activation	accD	BSU29210
Spo0A	BSU24220	activation	ugd	BSU36230
Spo0A	BSU24220	repression	fliI	BSU16240
Spo0A	BSU24220	activation	spoIIGA	BSU15310
Spo0A	BSU24220	repression	rocF	BSU40320
Spo0A	BSU24220	repression	dltA	BSU38500
Spo0A	BSU24220	repression	comZ	BSU11310
Spo0A	BSU24220	activation	sdpB	BSU33760
Spo0A	BSU24220	repression	ylmH	BSU15410
Spo0A	BSU24220	repression	flhG	BSU16410
Spo0A	BSU24220	repression	med	BSU11300
Spo0A	BSU24220	repression	sigA	BSU25200
Spo0A	BSU24220	repression	flgE	BSU16290
Spo0A	BSU24220	activation	skfG	BSU01970
Spo0A	BSU24220	repression	flgB	BSU16180
Spo0A	BSU24220	repression	parA	BSU40970
Spo0A	BSU24220	repression	ylmE	BSU15380
Spo0A	BSU24220	repression	yvyE	BSU35510
Spo0A	BSU24220	repression	fliP	BSU16350
Spo0A	BSU24220	repression	fliK	BSU16270
Spo0A	BSU24220	repression	flhF	BSU16400
Spo0A	BSU24220	activation	yerC	BSU06580
Spo0A	BSU24220	repression	yqxD	BSU25230
Spo0A	BSU24220	repression	cheY	BSU16330
Spo0A	BSU24220	activation	yerB	BSU06570
Spo0A	BSU24220	repression	fliG	BSU16220
Spo0A	BSU24220	repression	fliE	BSU16200
Spo0A	BSU24220	repression	dnaA	BSU00010
Spo0A	BSU24220	repression	metS	BSU00380
Spo0A	BSU24220	transcription activation	txpA	BSU26050
Spo0A	BSU24220	repression	parB	BSU40960
Spo0A	BSU24220	repression	flhA	BSU16390
Spo0A	BSU24220	repression	rok	BSU14240
Spo0A	BSU24220	activation	epr	BSU38400
Spo0A	BSU24220	repression	ftsE	BSU35260
Spo0A	BSU24220	repression	dltD	BSU38530
Spo0A	BSU24220	repression	swrB	BSU16480
Spo0A	BSU24220	activation	skfF	BSU01960
Spo0A	BSU24220	repression	cheW	BSU16440
Spo0A	BSU24220	repression	swrD	BSU16299
Spo0A	BSU24220	activation	yqcG	BSU25860
Spo0A	BSU24220	repression	fliQ	BSU16360
Spo0A	BSU24220	activation	kinC	BSU14490
Spo0A	BSU24220	activation	sirA	BSU17900
Spo0A	BSU24220	activation	yqcF	BSU25870
Spo0A	BSU24220	activation	sdpA	BSU33750
Spo0A	BSU24220	repression	ylxF	BSU16260
Spo0A	BSU24220	activation	yxbD	BSU39870
Spo0A	BSU24220	repression	flhB	BSU16380
Spo0A	BSU24220	activation	sigF	BSU23450
Spo0A	BSU24220	repression	fliY	BSU16320
Spo0A	BSU24220	repression	sigD	BSU16470
Spo0A	BSU24220	activation	ktrC	BSU14510
Spo0A	BSU24220	activation	ykuJ	BSU14100
Spo0A	BSU24220	activation	yodL	BSU19640
Spo0A	BSU24220	repression	cheD	BSU16460
Spo0A	BSU24220	repression	ftsX	BSU35250
Spo0A	BSU24220	activation	yfmI	BSU07460
Spo0A	BSU24220	activation	sinI	BSU24600
Spo0A	BSU24220	activation	yocH	BSU19210
Spo0A	BSU24220	activation	accA	BSU29200
Spo0A	BSU24220	repression	flgD	BSU16280
Spo0A	BSU24220	activation	yqxI	BSU25890
Spo0A	BSU24220	activation	sigE	BSU15320
Spo0A	BSU24220	activation	skfC	BSU01935
Spo0A	BSU24220	repression	tagV	BSU35520
Spo0A	BSU24220	activation	yxbC	BSU39880
Spo0A	BSU24220	activation	sdpC	BSU33770
Spo0A	BSU24220	activation	yppD	BSU22280
Spo0A	BSU24220	activation	ccpC	BSU14140
Spo0A	BSU24220	repression	cheA	BSU16430
Spo0A	BSU24220	activation	yqxJ	BSU25880
Spo0A	BSU24220	activation	refZ	BSU29630
Spo0A	BSU24220	repression	abrB	BSU00370
Spo0A	BSU24220	activation	skfA	BSU01910
Spo0A	BSU24220	repression	ylmD	BSU15370
Spo0A	BSU24220	repression	fliM	BSU16310
Spo0A	BSU24220	repression	pit	BSU12840
Spo0A	BSU24220	repression	rocE	BSU40330
Spo0A	BSU24220	repression	cheB	BSU16420
Spo0A	BSU24220	repression	fliL	BSU16300
Spo0A	BSU24220	activation	yfmJ	BSU07450
Spo0A	BSU24220	activation	ykqA	BSU14500
Spo0A	BSU24220	activation	ptkA	BSU36250
Spo0A	BSU24220	repression	cheC	BSU16450
Spo0A	BSU24220	repression	lytE	BSU09420
Spo0A	BSU24220	repression	phrA	BSU12440
Spo0A	BSU24220	repression	nfrA	BSU38110
Spo0A	BSU24220	activation	putC	BSU03210
Spo0A	BSU24220	repression	fliR	BSU16370
Spo0A	BSU24220	activation	yisK	BSU10750
Spo0A	BSU24220	activation	spoIIAB	BSU23460
Spo0A	BSU24220	repression	fliZ	BSU16340
Spo0A	BSU24220	activation	spo0F	BSU37130
Spo0A	BSU24220	activation	ptpZ	BSU36240
Spo0A	BSU24220	repression	flgE	BSU16290
Spo0A	BSU24220	repression	yqzD	BSU24930
Spo0A	BSU24220	activation	yisL	BSU10760
Spo0A	BSU24220	repression	dltC	BSU38520
Spo0A	BSU24220	activation	skfH	BSU01980
Spo0A	BSU24220	unknown	surA
Spo0A	BSU24220	repression	flhG	BSU16410
Spo0A	BSU24220	repression	flgC	BSU16190
Spo0A	BSU24220	repression	fliK	BSU16270
Spo0A	BSU24220	repression	flhF	BSU16400
Spo0A	BSU24220	activation	skfE	BSU01950
Spo0A	BSU24220	repression	ywcH	BSU38100
Spo0A	BSU24220	repression	swrD	BSU16299
Spo0A	BSU24220	repression	fliP	BSU16350
Spo0A	BSU24220	repression	divIVA	BSU15420
Spo0A	BSU24220	repression	ykaA	BSU12850
Spo0A	BSU24220	activation	racA	BSU37030
Spo0A	BSU24220	repression	dnaG	BSU25210
Spo0A	BSU24220	repression	fliH	BSU16230
Spo0A	BSU24220	repression	cheY	BSU16330
Spo0A	BSU24220	repression	flhB	BSU16380
Spo0A	BSU24220	repression	flhA	BSU16390
Spo0A	BSU24220	activation	sigG	BSU15330
Spo0A	BSU24220	activation	kinA	BSU13990
Spo0A	BSU24220	repression	swrB	BSU16480
Spo0A	BSU24220	repression	pdxS	BSU00110
Spo0A	BSU24220	repression	cheW	BSU16440
Spo0A	BSU24220	repression	cheD	BSU16460
Spo0A	BSU24220	activation	spoIIE	BSU00640
Spo0A	BSU24220	repression	ylxF	BSU16260
Spo0A	BSU24220	activation	tkmA	BSU36260
Spo0A	BSU24220	repression	fliQ	BSU16360
Spo0A	BSU24220	activation	ykuL	BSU14130
Spo0A	BSU24220	repression	sigD	BSU16470
Spo0A	BSU24220	activation	putP	BSU03220
Spo0A	BSU24220	repression	rapA	BSU12430
Spo0A	BSU24220	repression	yrrL	BSU27370
Spo0A	BSU24220	activation	yusD	BSU32760
Spo0A	BSU24220	repression	fliY	BSU16320
Spo0A	BSU24220	repression	yqzC	BSU24940
Spo0A	BSU24220	repression	fliM	BSU16310
Spo0A	BSU24220	repression	fliJ	BSU16250
Spo0A	BSU24220	repression	ylmG	BSU15400
Spo0A	BSU24220	repression	fliF	BSU16210
Spo0A	BSU24220	activation	spoIIAA	BSU23470
Spo0A	BSU24220	repression	dnaN	BSU00020
Spo0A	BSU24220	activation	skfB	BSU01920
Spo0A	BSU24220	repression	cheA	BSU16430
Spo0A	BSU24220	repression	flgD	BSU16280
Spx	BSU11500	activation	mccA	BSU27260
Spx	BSU11500	activation	cysK	BSU00730
Spx	BSU11500	repression	srfAC	BSU03510
Spx	BSU11500	repression	srfAA	BSU03480
Spx	BSU11500	activation	ytpR	BSU29820
Spx	BSU11500	activation	bshB2	BSU19460
Spx	BSU11500	activation	mtnN	BSU27270
Spx	BSU11500	activation	yrrT	BSU27280
Spx	BSU11500	activation	ypjD	BSU22500
Spx	BSU11500	activation	bshA	BSU22460
Spx	BSU11500	activation	ytpQ	BSU29830
Spx	BSU11500	repression	srfAD	BSU03520
Spx	BSU11500	activation	tpx	BSU29490
Spx	BSU11500	activation	yojF	BSU19470
Spx	BSU11500	activation	bshC	BSU15120
Spx	BSU11500	activation	birA	BSU22440
Spx	BSU11500	activation	tpx	BSU29490
Spx	BSU11500	activation	ylaD	BSU14740
Spx	BSU11500	activation	yugT	BSU31290
Spx	BSU11500	activation	trxA	BSU28500
Spx	BSU11500	repression	comS	BSU03500
Spx	BSU11500	activation	yrhC	BSU27240
Spx	BSU11500	activation	trxB	BSU34790
Spx	BSU11500	activation	msrB	BSU21680
Spx	BSU11500	activation	dapB	BSU22490
Spx	BSU11500	activation	ylaC	BSU14730
Spx	BSU11500	activation	mccB	BSU27250
Spx	BSU11500	activation	bshB1	BSU22470
Spx	BSU11500	repression	srfAB	BSU03490
Spx	BSU11500	activation	nfrA	BSU38110
Spx	BSU11500	activation	mgsA	BSU22480
Spx	BSU11500	activation	cca	BSU22450
Spx	BSU11500	activation	ytpP	BSU29840
Spx	BSU11500	activation	ytvA	BSU30340
Spx	BSU11500	activation	yoyC	BSU19479
Spx	BSU11500	activation	ylaA	BSU14710
Spx	BSU11500	activation	ywcH	BSU38100
Spx	BSU11500	activation	msrA	BSU21690
Spx	BSU11500	activation	yugJ	BSU31370
Spx	BSU11500	activation	ylbQ	BSU15110
Spx	BSU11500	activation	ytxK	BSU29480
Spx	BSU11500	activation	ylaB	BSU14720
DtrR	BSU38450	repression	tyrZ	BSU38460
DtrR	BSU38450	repression	dtrR	BSU38450
HrcA	BSU25490	repression	groEL	BSU06030
HrcA	BSU25490	repression	groES	BSU06020
HrcA	BSU25490	repression	hrcA	BSU25490
HrcA	BSU25490	repression	yqeT	BSU25450
HrcA	BSU25490	repression	grpE	BSU25480
HrcA	BSU25490	repression	yqeU	BSU25440
HrcA	BSU25490	repression	yqeV	BSU25430
HrcA	BSU25490	repression	dnaK	BSU25470
HrcA	BSU25490	repression	dnaJ	BSU25460
SigA	BSU25200	sigma factor	vmlR	BSU05610
SigA	BSU25200	sigma factor	rhaA	BSU31180
SigA	BSU25200	sigma factor	liaR	BSU33080
SigA	BSU25200	sigma factor	pucK	BSU32440
SigA	BSU25200	sigma factor	nadC	BSU27860
SigA	BSU25200	sigma factor	bacA	BSU37740
SigA	BSU25200	sigma factor	mbl	BSU36410
SigA	BSU25200	sigma factor	flhG	BSU16410
SigA	BSU25200	sigma factor	ureA	BSU36660
SigA	BSU25200	sigma factor	blt	BSU26590
SigA	BSU25200	sigma factor	ywbI	BSU38310
SigA	BSU25200	sigma factor	ribH	BSU23250
SigA	BSU25200	sigma factor	sboA	BSU37350
SigA	BSU25200	sigma factor	rpsR	BSU40890
SigA	BSU25200	sigma factor	ribR	BSU29300
SigA	BSU25200	sigma factor	sprA	BSU21660
SigA	BSU25200	sigma factor	sacY	BSU38420
SigA	BSU25200	sigma factor	cysS	BSU00940
SigA	BSU25200	sigma factor	rpoE	BSU37160
SigA	BSU25200	sigma factor	tetB	BSU40770
SigA	BSU25200	sigma factor	leuA	BSU28280
SigA	BSU25200	sigma factor	rapD	BSU36380
SigA	BSU25200	sigma factor	yflG	BSU07690
SigA	BSU25200	sigma factor	comGD	BSU24700
SigA	BSU25200	sigma factor	azoR2	BSU33540
SigA	BSU25200	sigma factor	bmrA	BSU34820
SigA	BSU25200	sigma factor	nrdE	BSU17380
SigA	BSU25200	sigma factor	menB	BSU30800
SigA	BSU25200	sigma factor	araA	BSU28800
SigA	BSU25200	sigma factor	putP	BSU03220
SigA	BSU25200	sigma factor	pgm	BSU33910
SigA	BSU25200	sigma factor	sigA	BSU25200
SigA	BSU25200	sigma factor	dnaK	BSU25470
SigA	BSU25200	sigma factor	rplB	BSU01190
SigA	BSU25200	sigma factor	flgE	BSU16290
SigA	BSU25200	sigma factor	yczL	BSU03359
SigA	BSU25200	sigma factor	pupG	BSU23490
SigA	BSU25200	sigma factor	feuB	BSU01620
SigA	BSU25200	sigma factor	codV	BSU16140
SigA	BSU25200	sigma factor	licH	BSU38560
SigA	BSU25200	sigma factor	exuR	BSU12370
SigA	BSU25200	sigma factor	frlO	BSU32600
SigA	BSU25200	sigma factor	remB	BSU00050
SigA	BSU25200	sigma factor	mtlD	BSU03990
SigA	BSU25200	sigma factor	secA	BSU35300
SigA	BSU25200	sigma factor	mtrB	BSU22770
SigA	BSU25200	sigma factor	mtnX	BSU13600
SigA	BSU25200	sigma factor	spo0B	BSU27930
SigA	BSU25200	sigma factor	yotK	BSU19850
SigA	BSU25200	sigma factor	dnaJ	BSU25460
SigA	BSU25200	sigma factor	ypqP	BSU21670
SigA	BSU25200	sigma factor	nrdI	BSU17370
SigA	BSU25200	sigma factor	xynB	BSU17580
SigA	BSU25200	sigma factor	yvyF	BSU35440
SigA	BSU25200	sigma factor	folB	BSU00780
SigA	BSU25200	sigma factor	adk	BSU01370
SigA	BSU25200	sigma factor	yfkJ	BSU07880
SigA	BSU25200	sigma factor	thiE	BSU38290
SigA	BSU25200	sigma factor	yjmC	BSU12320
SigA	BSU25200	sigma factor	yneI	BSU17940
SigA	BSU25200	sigma factor	fliM	BSU16310
SigA	BSU25200	sigma factor	fliJ	BSU16250
SigA	BSU25200	sigma factor	ylnE	BSU15620
SigA	BSU25200	sigma factor	gabR	BSU03890
SigA	BSU25200	sigma factor	dhbA	BSU32000
SigA	BSU25200	sigma factor	wprA	BSU10770
SigA	BSU25200	sigma factor	argF	BSU11250
SigA	BSU25200	sigma factor	fliF	BSU16210
SigA	BSU25200	sigma factor	cysH	BSU15570
SigA	BSU25200	sigma factor	dnaN	BSU00020
SigA	BSU25200	sigma factor	ylaB	BSU14720
SigA	BSU25200	sigma factor	opuBD	BSU33700
SigA	BSU25200	sigma factor	yxaM	BSU39930
SigA	BSU25200	sigma factor	ylbQ	BSU15110
SigA	BSU25200	sigma factor	epsM	BSU34240
SigA	BSU25200	sigma factor	mreD	BSU28010
SigA	BSU25200	sigma factor	opuAC	BSU03000
SigA	BSU25200	sigma factor	gltC	BSU18460
SigA	BSU25200	sigma factor	albB	BSU37380
SigA	BSU25200	sigma factor	mhqP	BSU05500
SigA	BSU25200	sigma factor	infB	BSU16630
SigA	BSU25200	sigma factor	ftsA	BSU15280
SigA	BSU25200	sigma factor	comEB	BSU25580
SigA	BSU25200	sigma factor	addA	BSU10630
SigA	BSU25200	sigma factor	cheB	BSU16420
SigA	BSU25200	sigma factor	perR	BSU08730
SigA	BSU25200	sigma factor	fliL	BSU16300
SigA	BSU25200	sigma factor	yloM	BSU15740
SigA	BSU25200	sigma factor	gltA	BSU18450
SigA	BSU25200	sigma factor	fadR	BSU28550
SigA	BSU25200	sigma factor	mccA	BSU27260
SigA	BSU25200	sigma factor	cysK	BSU00730
SigA	BSU25200	sigma factor	pyrAA	BSU15510
SigA	BSU25200	sigma factor	rpsQ	BSU01250
SigA	BSU25200	sigma factor	yjmD	BSU12330
SigA	BSU25200	sigma factor	gntP	BSU40070
SigA	BSU25200	sigma factor	menE	BSU30790
SigA	BSU25200	sigma factor	yxbB	BSU39890
SigA	BSU25200	sigma factor	map	BSU01380
SigA	BSU25200	sigma factor	yvcI	BSU34780
SigA	BSU25200	sigma factor	sinR	BSU24610
SigA	BSU25200	sigma factor	fliK	BSU16270
SigA	BSU25200	sigma factor	flhF	BSU16400
SigA	BSU25200	sigma factor	defA	BSU15720
SigA	BSU25200	sigma factor	tetL	BSU40780
SigA	BSU25200	sigma factor	kduI	BSU22130
SigA	BSU25200	sigma factor	argB	BSU11210
SigA	BSU25200	sigma factor	ptsG	BSU13890
SigA	BSU25200	sigma factor	epsC	BSU34350
SigA	BSU25200	sigma factor	opuBC	BSU33710
SigA	BSU25200	sigma factor	ybgB	BSU02380
SigA	BSU25200	sigma factor	gamA	BSU02360
SigA	BSU25200	sigma factor	rplO	BSU01350
SigA	BSU25200	sigma factor	gbsB	BSU31050
SigA	BSU25200	sigma factor	uxaA	BSU12390
SigA	BSU25200	sigma factor	gabD	BSU03910
SigA	BSU25200	sigma factor	sufC	BSU32710
SigA	BSU25200	sigma factor	menB	BSU30800
SigA	BSU25200	sigma factor	acsA	BSU29680
SigA	BSU25200	sigma factor	ureC	BSU36640
SigA	BSU25200	sigma factor	fapR	BSU15880
SigA	BSU25200	sigma factor	ohrR	BSU13150
SigA	BSU25200	sigma factor	guaD	BSU13170
SigA	BSU25200	sigma factor	fadB	BSU28540
SigA	BSU25200	sigma factor	cadA	BSU33490
SigA	BSU25200	sigma factor	rpoC	BSU01080
SigA	BSU25200	sigma factor	rbsD	BSU35930
SigA	BSU25200	sigma factor	spo0A	BSU24220
SigA	BSU25200	sigma factor	antE	BSU25220
SigA	BSU25200	sigma factor	epsL	BSU34250
SigA	BSU25200	sigma factor	yutD	BSU32310
SigA	BSU25200	sigma factor	obg	BSU27920
SigA	BSU25200	sigma factor	yqxD	BSU25230
SigA	BSU25200	sigma factor	lutR	BSU34180
SigA	BSU25200	sigma factor	gntR	BSU40050
SigA	BSU25200	sigma factor	licT	BSU39080
SigA	BSU25200	sigma factor	rplW	BSU01180
SigA	BSU25200	sigma factor	uxaC	BSU12300
SigA	BSU25200	sigma factor	purT	BSU02230
SigA	BSU25200	sigma factor	ylxR	BSU16610
SigA	BSU25200	sigma factor	opuBB	BSU33720
SigA	BSU25200	sigma factor	ytpR	BSU29820
SigA	BSU25200	sigma factor	ntdC	BSU10530
SigA	BSU25200	sigma factor	rapI	BSU05010
SigA	BSU25200	sigma factor	pheA	BSU27900
SigA	BSU25200	sigma factor	resE	BSU23110
SigA	BSU25200	sigma factor	htpG	BSU39820
SigA	BSU25200	sigma factor	swrAA/1	BSU35230
SigA	BSU25200	sigma factor	ntdB	BSU10540
SigA	BSU25200	sigma factor	rpsE	BSU01330
SigA	BSU25200	sigma factor	folK	BSU00790
SigA	BSU25200	sigma factor	ispA	BSU13190
SigA	BSU25200	sigma factor	bshB2	BSU19460
SigA	BSU25200	sigma factor	citR	BSU09430
SigA	BSU25200	sigma factor	lytB	BSU35630
SigA	BSU25200	sigma factor	yotF	BSU19900
SigA	BSU25200	sigma factor	yqaH	BSU26310
SigA	BSU25200	sigma factor	copA	BSU33500
SigA	BSU25200	sigma factor	tcyK	BSU29370
SigA	BSU25200	sigma factor	mtnN	BSU27270
SigA	BSU25200	sigma factor	flgM	BSU35430
SigA	BSU25200	sigma factor	nagR	BSU35030
SigA	BSU25200	sigma factor	divIB	BSU15240
SigA	BSU25200	sigma factor	mtnU	BSU13570
SigA	BSU25200	sigma factor	pabB	BSU00740
SigA	BSU25200	sigma factor	fadF	BSU37180
SigA	BSU25200	sigma factor	rplE	BSU01280
SigA	BSU25200	sigma factor	yqaI	BSU26300
SigA	BSU25200	sigma factor	ymaB	BSU17400
SigA	BSU25200	sigma factor	hemB	BSU28130
SigA	BSU25200	sigma factor	alkA	BSU01800
SigA	BSU25200	sigma factor	uxaB	BSU12380
SigA	BSU25200	sigma factor	spoIIIJ	BSU41040
SigA	BSU25200	sigma factor	scr	BSU_misc_RNA_2
SigA	BSU25200	sigma factor	epsB	BSU34360
SigA	BSU25200	sigma factor	yacF	BSU00810
SigA	BSU25200	sigma factor	cssS	BSU33020
SigA	BSU25200	sigma factor	pabA	BSU00750
SigA	BSU25200	sigma factor	purN	BSU06510
SigA	BSU25200	sigma factor	ybbA	BSU01600
SigA	BSU25200	sigma factor	groEL	BSU06030
SigA	BSU25200	sigma factor	pucF	BSU32530
SigA	BSU25200	sigma factor	lutB	BSU34040
SigA	BSU25200	sigma factor	mreC	BSU28020
SigA	BSU25200	sigma factor	yrrT	BSU27280
SigA	BSU25200	sigma factor	ylnD	BSU15610
SigA	BSU25200	sigma factor	menE	BSU30790
SigA	BSU25200	sigma factor	yhdL	BSU09510
SigA	BSU25200	sigma factor	yotI	BSU19870
SigA	BSU25200	sigma factor	fnr	BSU37310
SigA	BSU25200	sigma factor	ypjD	BSU22500
SigA	BSU25200	sigma factor	txpA	BSU26050
SigA	BSU25200	sigma factor	nusA	BSU16600
SigA	BSU25200	sigma factor	motP	BSU29730
SigA	BSU25200	sigma factor	bsrG	new_2273515_2273748
SigA	BSU25200	sigma factor	yneN	BSU18010
SigA	BSU25200	sigma factor	lonA	BSU28200
SigA	BSU25200	sigma factor	rpoE	BSU37160
SigA	BSU25200	sigma factor	flhA	BSU16390
SigA	BSU25200	sigma factor	sufD	BSU32700
SigA	BSU25200	sigma factor	leuC	BSU28260
SigA	BSU25200	sigma factor	pdeH	BSU31740
SigA	BSU25200	sigma factor	cysP	BSU15580
SigA	BSU25200	sigma factor	pstC	BSU24980
SigA	BSU25200	sigma factor	pucJ	BSU32430
SigA	BSU25200	sigma factor	capB	BSU35900
SigA	BSU25200	sigma factor	comK	BSU10420
SigA	BSU25200	sigma factor	ycnL	BSU03970
SigA	BSU25200	sigma factor	srfAC	BSU03510
SigA	BSU25200	sigma factor	srfAA	BSU03480
SigA	BSU25200	sigma factor	hmp	BSU13040
SigA	BSU25200	sigma factor	comX	BSU31700
SigA	BSU25200	sigma factor	bshA	BSU22460
SigA	BSU25200	sigma factor	fliZ	BSU16340
SigA	BSU25200	sigma factor	yczL	BSU03359
SigA	BSU25200	sigma factor	manP	BSU12010
SigA	BSU25200	sigma factor	des	BSU19180
SigA	BSU25200	sigma factor	cggR	BSU33950
SigA	BSU25200	sigma factor	phoA	BSU09410
SigA	BSU25200	sigma factor	narJ	BSU37260
SigA	BSU25200	sigma factor	ytpQ	BSU29830
SigA	BSU25200	sigma factor	pyrG	BSU37150
SigA	BSU25200	sigma factor	rpsH	BSU01300
SigA	BSU25200	sigma factor	bglS	BSU39070
SigA	BSU25200	sigma factor	swrD	BSU16299
SigA	BSU25200	sigma factor	sndB	BSU39470
SigA	BSU25200	sigma factor	comGC	BSU24710
SigA	BSU25200	sigma factor	putR	BSU03230
SigA	BSU25200	sigma factor	ugd	BSU36230
SigA	BSU25200	sigma factor	braB	BSU29600
SigA	BSU25200	sigma factor	adaB	BSU01820
SigA	BSU25200	sigma factor	groES	BSU06020
SigA	BSU25200	sigma factor	fliI	BSU16240
SigA	BSU25200	sigma factor	yjmF	BSU12350
SigA	BSU25200	sigma factor	ywoC	BSU36490
SigA	BSU25200	sigma factor	spoIIGA	BSU15310
SigA	BSU25200	sigma factor	secY	BSU01360
SigA	BSU25200	sigma factor	phrE	BSU25840
SigA	BSU25200	sigma factor	bshB2	BSU19460
SigA	BSU25200	sigma factor	rplR	BSU01320
SigA	BSU25200	sigma factor	rpsC	BSU01220
SigA	BSU25200	sigma factor	amhX	BSU03010
SigA	BSU25200	sigma factor	mtnD	BSU13620
SigA	BSU25200	sigma factor	sigH	BSU00980
SigA	BSU25200	sigma factor	comZ	BSU11310
SigA	BSU25200	sigma factor	wapA	BSU39230
SigA	BSU25200	sigma factor	ppiB	BSU23360
SigA	BSU25200	sigma factor	albF	BSU37420
SigA	BSU25200	sigma factor	gntZ	BSU40080
SigA	BSU25200	sigma factor	ywrB	BSU36120
SigA	BSU25200	sigma factor	skfB	BSU01920
SigA	BSU25200	sigma factor	mhqO	BSU05490
SigA	BSU25200	sigma factor	purQ	BSU06470
SigA	BSU25200	sigma factor	lutC	BSU34030
SigA	BSU25200	sigma factor	yvcN	BSU34730
SigA	BSU25200	sigma factor	yazB	BSU00800
SigA	BSU25200	sigma factor	murAA	BSU36760
SigA	BSU25200	sigma factor	mreD	BSU28010
SigA	BSU25200	sigma factor	glnT	BSU02420
SigA	BSU25200	sigma factor	abf2	BSU28510
SigA	BSU25200	sigma factor	resA	BSU23150
SigA	BSU25200	sigma factor	ytxM	BSU30810
SigA	BSU25200	sigma factor	iolD	BSU39730
SigA	BSU25200	sigma factor	epsN	BSU34230
SigA	BSU25200	sigma factor	med	BSU11300
SigA	BSU25200	sigma factor	hutG	BSU39380
SigA	BSU25200	sigma factor	acpA	BSU15920
SigA	BSU25200	sigma factor	chrS	BSU36110
SigA	BSU25200	sigma factor	pucM	BSU32460
SigA	BSU25200	sigma factor	flhB	BSU16380
SigA	BSU25200	sigma factor	yqaJ	BSU26290
SigA	BSU25200	sigma factor	putB	BSU03200
SigA	BSU25200	sigma factor	yukE	BSU31910
SigA	BSU25200	sigma factor	yotB	BSU19940
SigA	BSU25200	sigma factor	glpF	BSU09280
SigA	BSU25200	sigma factor	xynP	BSU17570
SigA	BSU25200	sigma factor	sprB	BSU19820
SigA	BSU25200	sigma factor	znuA	BSU02850
SigA	BSU25200	sigma factor	cdd	BSU25300
SigA	BSU25200	sigma factor	citA	BSU09440
SigA	BSU25200	sigma factor	trxA	BSU28500
SigA	BSU25200	sigma factor	tuaH	BSU35540
SigA	BSU25200	sigma factor	ssuD	BSU08860
SigA	BSU25200	sigma factor	ydfK	BSU05450
SigA	BSU25200	sigma factor	tuaG	BSU35550
SigA	BSU25200	sigma factor	sspE	BSU08660
SigA	BSU25200	sigma factor	rpoB	BSU01070
SigA	BSU25200	sigma factor	yhdA	BSU09340
SigA	BSU25200	sigma factor	flgB	BSU16180
SigA	BSU25200	sigma factor	gamR	BSU02370
SigA	BSU25200	sigma factor	rpoY	BSU14540
SigA	BSU25200	sigma factor	tcyJ	BSU29380
SigA	BSU25200	sigma factor	hutH	BSU39350
SigA	BSU25200	sigma factor	ybzG	BSU01389
SigA	BSU25200	sigma factor	yuxK	BSU31500
SigA	BSU25200	sigma factor	ywrA	BSU36130
SigA	BSU25200	sigma factor	glyA	BSU36900
SigA	BSU25200	sigma factor	rapC	BSU03770
SigA	BSU25200	sigma factor	phrH	BSU06839
SigA	BSU25200	sigma factor	bglS	BSU39070
SigA	BSU25200	sigma factor	iolC	BSU39740
SigA	BSU25200	sigma factor	ykoP	BSU13360
SigA	BSU25200	sigma factor	fabF	BSU11340
SigA	BSU25200	sigma factor	glpT	BSU02140
SigA	BSU25200	sigma factor	fliW	BSU35380
SigA	BSU25200	sigma factor	sdhC	BSU28450
SigA	BSU25200	sigma factor	rtpA	BSU02530
SigA	BSU25200	sigma factor	mtnE	BSU13580
SigA	BSU25200	sigma factor	gapB	BSU29020
SigA	BSU25200	sigma factor	mtnW	BSU13590
SigA	BSU25200	sigma factor	fliQ	BSU16360
SigA	BSU25200	sigma factor	ganB	BSU34120
SigA	BSU25200	sigma factor	bacE	BSU37700
SigA	BSU25200	sigma factor	tcyM	BSU29350
SigA	BSU25200	sigma factor	mtnB	BSU13610
SigA	BSU25200	sigma factor	yojF	BSU19470
SigA	BSU25200	sigma factor	pucL	BSU32450
SigA	BSU25200	sigma factor	tilS	BSU00670
SigA	BSU25200	sigma factor	sacA	BSU38040
SigA	BSU25200	sigma factor	adaA	BSU01810
SigA	BSU25200	sigma factor	clpX	BSU28220
SigA	BSU25200	sigma factor	speB	BSU37490
SigA	BSU25200	sigma factor	thiM	BSU38300
SigA	BSU25200	sigma factor	ccpA	BSU29740
SigA	BSU25200	sigma factor	maeA	BSU37050
SigA	BSU25200	sigma factor	opuBA	BSU33730
SigA	BSU25200	sigma factor	fliP	BSU16350
SigA	BSU25200	sigma factor	bmrR	BSU24020
SigA	BSU25200	sigma factor	pamR	BSU04770
SigA	BSU25200	sigma factor	ansB	BSU23570
SigA	BSU25200	sigma factor	ykzB	BSU13320
SigA	BSU25200	sigma factor	yxbB	BSU39890
SigA	BSU25200	sigma factor	pdhC	BSU14600
SigA	BSU25200	sigma factor	nagB	BSU35020
SigA	BSU25200	sigma factor	sufU	BSU32680
SigA	BSU25200	sigma factor	bshC	BSU15120
SigA	BSU25200	sigma factor	gapA	BSU33940
SigA	BSU25200	sigma factor	lysS	BSU00820
SigA	BSU25200	sigma factor	srfAD	BSU03520
SigA	BSU25200	sigma factor	comGE	BSU24690
SigA	BSU25200	sigma factor	yxeQ	BSU39460
SigA	BSU25200	sigma factor	yviE	BSU35390
SigA	BSU25200	sigma factor	purE	BSU06420
SigA	BSU25200	sigma factor	amyD	BSU30280
SigA	BSU25200	sigma factor	iolA	BSU39760
SigA	BSU25200	sigma factor	rplO	BSU01350
SigA	BSU25200	sigma factor	hrcA	BSU25490
SigA	BSU25200	sigma factor	yfmO	BSU07400
SigA	BSU25200	sigma factor	gabD	BSU03910
SigA	BSU25200	sigma factor	odhB	BSU19360
SigA	BSU25200	sigma factor	dtpT	BSU03670
SigA	BSU25200	sigma factor	frlB	BSU32610
SigA	BSU25200	sigma factor	comEC	BSU25570
SigA	BSU25200	sigma factor	asnH	BSU39920
SigA	BSU25200	sigma factor	kapB	BSU31460
SigA	BSU25200	sigma factor	ykoL	BSU13330
SigA	BSU25200	sigma factor	birA	BSU22440
SigA	BSU25200	sigma factor	mhqD	BSU19560
SigA	BSU25200	sigma factor	recA	BSU16940
SigA	BSU25200	sigma factor	ydcG	BSU04760
SigA	BSU25200	sigma factor	dppA	BSU12920
SigA	BSU25200	sigma factor	bacC	BSU37720
SigA	BSU25200	sigma factor	rplP	BSU01230
SigA	BSU25200	sigma factor	cheY	BSU16330
SigA	BSU25200	sigma factor	minC	BSU28000
SigA	BSU25200	sigma factor	comGA	BSU24730
SigA	BSU25200	sigma factor	S477	new_1399409_1400187
SigA	BSU25200	sigma factor	ytzK	BSU29679
SigA	BSU25200	sigma factor	kdgA	BSU22100
SigA	BSU25200	sigma factor	ycbK	BSU02540
SigA	BSU25200	sigma factor	spoVC	BSU00530
SigA	BSU25200	sigma factor	ganP	BSU34150
SigA	BSU25200	sigma factor	ald	BSU31930
SigA	BSU25200	sigma factor	mdh	BSU29120
SigA	BSU25200	sigma factor	manR	BSU12000
SigA	BSU25200	sigma factor	yjmC	BSU12320
SigA	BSU25200	sigma factor	pdp	BSU39400
SigA	BSU25200	sigma factor	secY	BSU01360
SigA	BSU25200	sigma factor	gamP	BSU02350
SigA	BSU25200	sigma factor	resB	BSU23140
SigA	BSU25200	sigma factor	fliG	BSU16220
SigA	BSU25200	sigma factor	clpQ	BSU16150
SigA	BSU25200	sigma factor	spoIIIE	BSU16800
SigA	BSU25200	sigma factor	ywoB	BSU36500
SigA	BSU25200	sigma factor	tagA	BSU35750
SigA	BSU25200	sigma factor	psdS	BSU34710
SigA	BSU25200	sigma factor	etfB	BSU28530
SigA	BSU25200	sigma factor	resC	BSU23130
SigA	BSU25200	sigma factor	era	BSU25290
SigA	BSU25200	sigma factor	fliE	BSU16200
SigA	BSU25200	sigma factor	yvoD	BSU34980
SigA	BSU25200	sigma factor	levB	BSU34460
SigA	BSU25200	sigma factor	yojF	BSU19470
SigA	BSU25200	sigma factor	pheS	BSU28640
SigA	BSU25200	sigma factor	kinE	BSU13530
SigA	BSU25200	sigma factor	znuC	BSU02860
SigA	BSU25200	sigma factor	tagE	BSU35730
SigA	BSU25200	sigma factor	ylaD	BSU14740
SigA	BSU25200	sigma factor	dnaA	BSU00010
SigA	BSU25200	sigma factor	speE	BSU37500
SigA	BSU25200	sigma factor	yqcK	BSU25800
SigA	BSU25200	sigma factor	smc	BSU15940
SigA	BSU25200	sigma factor	iolE	BSU39720
SigA	BSU25200	sigma factor	mreB	BSU28030
SigA	BSU25200	sigma factor	ctaA	BSU14870
SigA	BSU25200	sigma factor	pucB	BSU32500
SigA	BSU25200	sigma factor	mtlR	BSU04160
SigA	BSU25200	sigma factor	yvoF	BSU34960
SigA	BSU25200	sigma factor	sufS	BSU32690
SigA	BSU25200	sigma factor	lysS	BSU00820
SigA	BSU25200	sigma factor	thrZ	BSU37560
SigA	BSU25200	sigma factor	amyE	BSU03040
SigA	BSU25200	sigma factor	nadA	BSU27850
SigA	BSU25200	sigma factor	purL	BSU06480
SigA	BSU25200	sigma factor	tuaC	BSU35590
SigA	BSU25200	sigma factor	uxaA	BSU12390
SigA	BSU25200	sigma factor	sipS	BSU23310
SigA	BSU25200	sigma factor	rbsB	BSU35960
SigA	BSU25200	sigma factor	maf	BSU28050
SigA	BSU25200	sigma factor	yqiK	BSU24180
SigA	BSU25200	sigma factor	yydH	BSU40160
SigA	BSU25200	sigma factor	gltB	BSU18440
SigA	BSU25200	sigma factor	skfG	BSU01970
SigA	BSU25200	sigma factor	catD	BSU08230
SigA	BSU25200	sigma factor	swrB	BSU16480
SigA	BSU25200	sigma factor	psdR	BSU34720
SigA	BSU25200	sigma factor	argD	BSU11220
SigA	BSU25200	sigma factor	yaaA	BSU00030
SigA	BSU25200	sigma factor	glcP	BSU10520
SigA	BSU25200	sigma factor	iolR	BSU39770
SigA	BSU25200	sigma factor	purB	BSU06440
SigA	BSU25200	sigma factor	yqeT	BSU25450
SigA	BSU25200	sigma factor	cheW	BSU16440
SigA	BSU25200	sigma factor	ytrE	BSU30420
SigA	BSU25200	sigma factor	argC	BSU11190
SigA	BSU25200	sigma factor	yxeK	BSU39520
SigA	BSU25200	sigma factor	topB	BSU04260
SigA	BSU25200	sigma factor	frlD	BSU32570
SigA	BSU25200	sigma factor	comFC	BSU35450
SigA	BSU25200	sigma factor	pyrE	BSU15560
SigA	BSU25200	sigma factor	purK	BSU06430
SigA	BSU25200	sigma factor	pabC	BSU00760
SigA	BSU25200	sigma factor	sr1	BSU14629
SigA	BSU25200	sigma factor	lytA	BSU35640
SigA	BSU25200	sigma factor	yqiH	BSU24200
SigA	BSU25200	sigma factor	iolG	BSU39700
SigA	BSU25200	sigma factor	pstBA	BSU24960
SigA	BSU25200	sigma factor	yeaB	BSU06320
SigA	BSU25200	sigma factor	treR	BSU07820
SigA	BSU25200	sigma factor	ribA	BSU23260
SigA	BSU25200	sigma factor	radC	BSU28040
SigA	BSU25200	sigma factor	kdgR	BSU22120
SigA	BSU25200	sigma factor	rhaB	BSU31200
SigA	BSU25200	sigma factor	narI	BSU37250
SigA	BSU25200	sigma factor	gyrA	BSU00070
SigA	BSU25200	sigma factor	yotC	BSU19930
SigA	BSU25200	sigma factor	htrA	BSU12900
SigA	BSU25200	sigma factor	mhqO	BSU05490
SigA	BSU25200	sigma factor	fadA	BSU32830
SigA	BSU25200	sigma factor	ytrB	BSU30450
SigA	BSU25200	sigma factor	feuC	BSU01610
SigA	BSU25200	sigma factor	ftsZ	BSU15290
SigA	BSU25200	sigma factor	kinC	BSU14490
SigA	BSU25200	sigma factor	cmoO	BSU29330
SigA	BSU25200	sigma factor	phoD	BSU02620
SigA	BSU25200	sigma factor	uxaB	BSU12380
SigA	BSU25200	sigma factor	dra	BSU39420
SigA	BSU25200	sigma factor	yrvO	BSU27510
SigA	BSU25200	sigma factor	cheB	BSU16420
SigA	BSU25200	sigma factor	fliL	BSU16300
SigA	BSU25200	sigma factor	nagA	BSU35010
SigA	BSU25200	sigma factor	iolS	BSU39780
SigA	BSU25200	sigma factor	yjmD	BSU12330
SigA	BSU25200	sigma factor	yveA	BSU34470
SigA	BSU25200	sigma factor	ylxF	BSU16260
SigA	BSU25200	sigma factor	yaaJ	BSU00180
SigA	BSU25200	sigma factor	comEA	BSU25590
SigA	BSU25200	sigma factor	sacP	BSU38050
SigA	BSU25200	sigma factor	rhaR	BSU31210
SigA	BSU25200	sigma factor	rpsN	BSU01290
SigA	BSU25200	sigma factor	nasE	BSU03290
SigA	BSU25200	sigma factor	cysJ	BSU33440
SigA	BSU25200	sigma factor	acpA	BSU15920
SigA	BSU25200	sigma factor	sat	BSU15590
SigA	BSU25200	sigma factor	rpsF	BSU40910
SigA	BSU25200	sigma factor	rplX	BSU01270
SigA	BSU25200	sigma factor	pssA	BSU02270
SigA	BSU25200	sigma factor	amyD	BSU30280
SigA	BSU25200	sigma factor	fliY	BSU16320
SigA	BSU25200	sigma factor	sigD	BSU16470
SigA	BSU25200	sigma factor	citZ	BSU29140
SigA	BSU25200	sigma factor	leuD	BSU28250
SigA	BSU25200	sigma factor	narG	BSU37280
SigA	BSU25200	sigma factor	cccA	BSU25190
SigA	BSU25200	sigma factor	iolB	BSU39750
SigA	BSU25200	sigma factor	xpt	BSU22070
SigA	BSU25200	sigma factor	galE	BSU38860
SigA	BSU25200	sigma factor	aprX	BSU17260
SigA	BSU25200	sigma factor	prfB	BSU35290
SigA	BSU25200	sigma factor	hutP	BSU39340
SigA	BSU25200	sigma factor	rbsC	BSU35950
SigA	BSU25200	sigma factor	valS	BSU28090
SigA	BSU25200	sigma factor	rpsS	BSU01200
SigA	BSU25200	sigma factor	dppD	BSU12950
SigA	BSU25200	sigma factor	araB	BSU28790
SigA	BSU25200	sigma factor	ktrC	BSU14510
SigA	BSU25200	sigma factor	hemZ	BSU09840
SigA	BSU25200	sigma factor	xylB	BSU17610
SigA	BSU25200	sigma factor	dctP	BSU04470
SigA	BSU25200	sigma factor	tyrS	BSU29670
SigA	BSU25200	sigma factor	ftsY	BSU15950
SigA	BSU25200	sigma factor	proB	BSU13120
SigA	BSU25200	sigma factor	pucE	BSU32470
SigA	BSU25200	sigma factor	pbpD	BSU31490
SigA	BSU25200	sigma factor	mcsA	BSU00840
SigA	BSU25200	sigma factor	fur	BSU23520
SigA	BSU25200	sigma factor	yhcZ	BSU09330
SigA	BSU25200	sigma factor	yneJ	BSU17950
SigA	BSU25200	sigma factor	cheD	BSU16460
SigA	BSU25200	sigma factor	yjmF	BSU12350
SigA	BSU25200	sigma factor	mhqN	BSU05480
SigA	BSU25200	sigma factor	fliM	BSU16310
SigA	BSU25200	sigma factor	cmoJ	BSU29310
SigA	BSU25200	sigma factor	uxuA	BSU12340
SigA	BSU25200	sigma factor	ribT	BSU23240
SigA	BSU25200	sigma factor	alsD	BSU36000
SigA	BSU25200	sigma factor	epsK	BSU34265
SigA	BSU25200	sigma factor	yrhC	BSU27240
SigA	BSU25200	sigma factor	acuC	BSU29710
SigA	BSU25200	sigma factor	rsbS	BSU04680
SigA	BSU25200	sigma factor	snaB	BSU39510
SigA	BSU25200	sigma factor	ahpC	BSU40090
SigA	BSU25200	sigma factor	yotH	BSU19880
SigA	BSU25200	sigma factor	icd	BSU29130
SigA	BSU25200	sigma factor	ysxC	BSU28190
SigA	BSU25200	sigma factor	yotJ	BSU19860
SigA	BSU25200	sigma factor	yqiI	BSU24190
SigA	BSU25200	sigma factor	yvoE	BSU34970
SigA	BSU25200	sigma factor	opuD	BSU30070
SigA	BSU25200	sigma factor	capE	BSU35870
SigA	BSU25200	sigma factor	purH	BSU06520
SigA	BSU25200	sigma factor	ssuB	BSU08830
SigA	BSU25200	sigma factor	purD	BSU06530
SigA	BSU25200	sigma factor	narH	BSU37270
SigA	BSU25200	sigma factor	dhbF	BSU31960
SigA	BSU25200	sigma factor	whiA	BSU34750
SigA	BSU25200	sigma factor	ylxQ	BSU16620
SigA	BSU25200	sigma factor	ytrC	BSU30440
SigA	BSU25200	sigma factor	ytrG	BSU_CDS_3119273
SigA	BSU25200	sigma factor	ylxM	BSU15970
SigA	BSU25200	sigma factor	comC	BSU28070
SigA	BSU25200	sigma factor	epsH	BSU34300
SigA	BSU25200	sigma factor	hemC	BSU28150
SigA	BSU25200	sigma factor	pyrB	BSU15490
SigA	BSU25200	sigma factor	ywdA	BSU38030
SigA	BSU25200	sigma factor	kduD	BSU22140
SigA	BSU25200	sigma factor	rpsD	BSU29660
SigA	BSU25200	sigma factor	yfkI	BSU07890
SigA	BSU25200	sigma factor	sinI	BSU24600
SigA	BSU25200	sigma factor	nadR	BSU27890
SigA	BSU25200	sigma factor	gutP	BSU06160
SigA	BSU25200	sigma factor	ywzB	BSU36780
SigA	BSU25200	sigma factor	murB	BSU15230
SigA	BSU25200	sigma factor	ctsR	BSU00830
SigA	BSU25200	sigma factor	dppB	BSU12930
SigA	BSU25200	sigma factor	degU	BSU35490
SigA	BSU25200	sigma factor	proH	BSU18480
SigA	BSU25200	sigma factor	phoB	BSU05740
SigA	BSU25200	sigma factor	ldh	BSU03050
SigA	BSU25200	sigma factor	speD	BSU29010
SigA	BSU25200	sigma factor	flgD	BSU16280
SigA	BSU25200	sigma factor	rpsM	BSU01410
SigA	BSU25200	sigma factor	iolH	BSU39690
SigA	BSU25200	sigma factor	nupQ	BSU31570
SigA	BSU25200	sigma factor	ggaA	BSU35690
SigA	BSU25200	sigma factor	ogt	BSU13540
SigA	BSU25200	sigma factor	fliZ	BSU16340
SigA	BSU25200	sigma factor	rnjA	BSU14530
SigA	BSU25200	sigma factor	sspE	BSU08660
SigA	BSU25200	sigma factor	rsbX	BSU04740
SigA	BSU25200	sigma factor	comS	BSU03500
SigA	BSU25200	sigma factor	opuAA	BSU02980
SigA	BSU25200	sigma factor	skfF	BSU01960
SigA	BSU25200	sigma factor	liaG	BSU33110
SigA	BSU25200	sigma factor	arsC	BSU25780
SigA	BSU25200	sigma factor	minC	BSU28000
SigA	BSU25200	sigma factor	SR4	new_2273724_2273988_c
SigA	BSU25200	sigma factor	sigE	BSU15320
SigA	BSU25200	sigma factor	sda	BSU25690
SigA	BSU25200	sigma factor	yhdF	BSU09450
SigA	BSU25200	sigma factor	degS	BSU35500
SigA	BSU25200	sigma factor	tagU	BSU35650
SigA	BSU25200	sigma factor	pbuX	BSU22060
SigA	BSU25200	sigma factor	sdhB	BSU28430
SigA	BSU25200	sigma factor	comFA	BSU35470
SigA	BSU25200	sigma factor	epsE	BSU34330
SigA	BSU25200	sigma factor	ohrA	BSU13140
SigA	BSU25200	sigma factor	nadB	BSU27870
SigA	BSU25200	sigma factor	nrdF	BSU17390
SigA	BSU25200	sigma factor	acuB	BSU29700
SigA	BSU25200	sigma factor	phoR	BSU29100
SigA	BSU25200	sigma factor	zinT	BSU26830
SigA	BSU25200	sigma factor	rplN	BSU01260
SigA	BSU25200	sigma factor	ribD	BSU23280
SigA	BSU25200	sigma factor	hypO	BSU07830
SigA	BSU25200	sigma factor	tagH	BSU35700
SigA	BSU25200	sigma factor	gutB	BSU06150
SigA	BSU25200	sigma factor	ackA	BSU29470
SigA	BSU25200	sigma factor	msrB	BSU21680
SigA	BSU25200	sigma factor	nifS	BSU27880
SigA	BSU25200	sigma factor	dppC	BSU12940
SigA	BSU25200	sigma factor	sdpR	BSU33790
SigA	BSU25200	sigma factor	comGB	BSU24720
SigA	BSU25200	sigma factor	ytmI	BSU29390
SigA	BSU25200	sigma factor	ywkB	BSU37040
SigA	BSU25200	sigma factor	pckA	BSU30560
SigA	BSU25200	sigma factor	alsS	BSU36010
SigA	BSU25200	sigma factor	pstA	BSU24970
SigA	BSU25200	sigma factor	yciB	BSU03350
SigA	BSU25200	sigma factor	sigB	BSU04730
SigA	BSU25200	sigma factor	ftsW	BSU14850
SigA	BSU25200	sigma factor	dhbC	BSU31990
SigA	BSU25200	sigma factor	nasB	BSU03320
SigA	BSU25200	sigma factor	mreB	BSU28030
SigA	BSU25200	sigma factor	glpK	BSU09290
SigA	BSU25200	sigma factor	ylxS	BSU16590
SigA	BSU25200	sigma factor	tagD	BSU35740
SigA	BSU25200	sigma factor	rbfA	BSU16650
SigA	BSU25200	sigma factor	yqaF	BSU26340
SigA	BSU25200	sigma factor	citM	BSU07610
SigA	BSU25200	sigma factor	trmU	BSU27500
SigA	BSU25200	sigma factor	swrAA/2	BSU35239
SigA	BSU25200	sigma factor	disA	BSU00880
SigA	BSU25200	sigma factor	dapB	BSU22490
SigA	BSU25200	sigma factor	yhcY	BSU09320
SigA	BSU25200	sigma factor	exuT	BSU12360
SigA	BSU25200	sigma factor	licC	BSU38580
SigA	BSU25200	sigma factor	pucG	BSU32520
SigA	BSU25200	sigma factor	trpP	BSU10010
SigA	BSU25200	sigma factor	rsbV	BSU04710
SigA	BSU25200	sigma factor	gbsA	BSU31060
SigA	BSU25200	sigma factor	sipW	BSU24630
SigA	BSU25200	sigma factor	gmuC	BSU05830
SigA	BSU25200	sigma factor	cheA	BSU16430
SigA	BSU25200	sigma factor	ykuN	BSU14150
SigA	BSU25200	sigma factor	yfmP	BSU07390
SigA	BSU25200	sigma factor	menC	BSU30780
SigA	BSU25200	sigma factor	rplD	BSU01170
SigA	BSU25200	sigma factor	lcfA	BSU28560
SigA	BSU25200	sigma factor	gltX	BSU00920
SigA	BSU25200	sigma factor	gmuA	BSU05820
SigA	BSU25200	sigma factor	tuaA/2	BSU35610
SigA	BSU25200	sigma factor	kdgK	BSU22110
SigA	BSU25200	sigma factor	cdaR	BSU01760
SigA	BSU25200	sigma factor	carA	BSU11230
SigA	BSU25200	sigma factor	yvcK	BSU34760
SigA	BSU25200	sigma factor	crh	BSU34740
SigA	BSU25200	sigma factor	ftsY	BSU15950
SigA	BSU25200	sigma factor	iolJ	BSU39670
SigA	BSU25200	sigma factor	ansZ	BSU02690
SigA	BSU25200	sigma factor	rpmH	BSU41060
SigA	BSU25200	sigma factor	yabE	BSU00400
SigA	BSU25200	sigma factor	glsA	BSU02430
SigA	BSU25200	sigma factor	purF	BSU06490
SigA	BSU25200	sigma factor	ytrF	BSU30410
SigA	BSU25200	sigma factor	iolF	BSU39710
SigA	BSU25200	sigma factor	rbsA	BSU35940
SigA	BSU25200	sigma factor	S56	new_148755_148930
SigA	BSU25200	sigma factor	phrG	BSU40310
SigA	BSU25200	sigma factor	pycA	BSU14860
SigA	BSU25200	sigma factor	motS	BSU29720
SigA	BSU25200	sigma factor	mtnK	BSU13560
SigA	BSU25200	sigma factor	csrA	BSU35370
SigA	BSU25200	sigma factor	araN	BSU28750
SigA	BSU25200	sigma factor	liaI	BSU33130
SigA	BSU25200	sigma factor	recF	BSU00040
SigA	BSU25200	sigma factor	araE	BSU33960
SigA	BSU25200	sigma factor	purM	BSU06500
SigA	BSU25200	sigma factor	lgt	BSU34990
SigA	BSU25200	sigma factor	ytnM	BSU29280
SigA	BSU25200	sigma factor	gabP	BSU06310
SigA	BSU25200	sigma factor	rplV	BSU01210
SigA	BSU25200	sigma factor	acoR	BSU08100
SigA	BSU25200	sigma factor	ganS	BSU34160
SigA	BSU25200	sigma factor	lmrB	BSU02670
SigA	BSU25200	sigma factor	rapH	BSU06830
SigA	BSU25200	sigma factor	eno	BSU33900
SigA	BSU25200	sigma factor	nupN	BSU31540
SigA	BSU25200	sigma factor	rhaEW	BSU31220
SigA	BSU25200	sigma factor	scoC	BSU09990
SigA	BSU25200	sigma factor	hlpB	BSU10660
SigA	BSU25200	sigma factor	sacB	BSU34450
SigA	BSU25200	sigma factor	comGF	BSU24680
SigA	BSU25200	sigma factor	ypzF	BSU22019
SigA	BSU25200	sigma factor	fliP	BSU16350
SigA	BSU25200	sigma factor	lytC	BSU35620
SigA	BSU25200	sigma factor	tcyL	BSU29360
SigA	BSU25200	sigma factor	cspB	BSU09100
SigA	BSU25200	sigma factor	bglH	BSU39260
SigA	BSU25200	sigma factor	yxbA	BSU39900
SigA	BSU25200	sigma factor	fabD	BSU15900
SigA	BSU25200	sigma factor	hbs	BSU22790
SigA	BSU25200	sigma factor	hemA	BSU28170
SigA	BSU25200	sigma factor	cstA	BSU28710
SigA	BSU25200	sigma factor	radA	BSU00870
SigA	BSU25200	sigma factor	yocH	BSU19210
SigA	BSU25200	sigma factor	yqaM	BSU26260
SigA	BSU25200	sigma factor	degQ	BSU31720
SigA	BSU25200	sigma factor	tatCD	BSU02640
SigA	BSU25200	sigma factor	tapA	BSU24640
SigA	BSU25200	sigma factor	ylaC	BSU14730
SigA	BSU25200	sigma factor	surA
SigA	BSU25200	sigma factor	ykqA	BSU14500
SigA	BSU25200	sigma factor	melA	BSU30300
SigA	BSU25200	sigma factor	amyC	BSU30290
SigA	BSU25200	sigma factor	mleN	BSU23560
SigA	BSU25200	sigma factor	mccB	BSU27250
SigA	BSU25200	sigma factor	ptkA	BSU36250
SigA	BSU25200	sigma factor	gyrB	BSU00060
SigA	BSU25200	sigma factor	cheC	BSU16450
SigA	BSU25200	sigma factor	spx	BSU11500
SigA	BSU25200	sigma factor	menF	BSU30830
SigA	BSU25200	sigma factor	dnaG	BSU25210
SigA	BSU25200	sigma factor	narK	BSU37320
SigA	BSU25200	sigma factor	albE	BSU37410
SigA	BSU25200	sigma factor	mtlA	BSU03981
SigA	BSU25200	sigma factor	nrgB	BSU36520
SigA	BSU25200	sigma factor	sbp	BSU15270
SigA	BSU25200	sigma factor	sbcD	BSU10640
SigA	BSU25200	sigma factor	cheY	BSU16330
SigA	BSU25200	sigma factor	mta	BSU36600
SigA	BSU25200	sigma factor	yxiE	BSU39250
SigA	BSU25200	sigma factor	tyrS	BSU29670
SigA	BSU25200	sigma factor	addB	BSU10620
SigA	BSU25200	sigma factor	ytrD	BSU30430
SigA	BSU25200	sigma factor	lutA	BSU34050
SigA	BSU25200	sigma factor	abrB	BSU00370
SigA	BSU25200	sigma factor	ptpZ	BSU36240
SigA	BSU25200	sigma factor	flgL	BSU35400
SigA	BSU25200	sigma factor	fadE	BSU32820
SigA	BSU25200	sigma factor	yvcJ	BSU34770
SigA	BSU25200	sigma factor	araD	BSU28780
SigA	BSU25200	sigma factor	pyrD	BSU15540
SigA	BSU25200	sigma factor	lytE	BSU09420
SigA	BSU25200	sigma factor	msmE	BSU30270
SigA	BSU25200	sigma factor	yxeO	BSU39480
SigA	BSU25200	sigma factor	metI	BSU11870
SigA	BSU25200	sigma factor	skfA	BSU01910
SigA	BSU25200	sigma factor	yjdF	BSU12030
SigA	BSU25200	sigma factor	yvyG	BSU35420
SigA	BSU25200	sigma factor	hemL	BSU28120
SigA	BSU25200	sigma factor	gmuG	BSU05880
SigA	BSU25200	sigma factor	clpC	BSU00860
SigA	BSU25200	sigma factor	phrA	BSU12440
SigA	BSU25200	sigma factor	skfC	BSU01935
SigA	BSU25200	sigma factor	arsR	BSU25810
SigA	BSU25200	sigma factor	bglP	BSU39270
SigA	BSU25200	sigma factor	bshB1	BSU22470
SigA	BSU25200	sigma factor	ssbA	BSU40900
SigA	BSU25200	sigma factor	dapG	BSU16760
SigA	BSU25200	sigma factor	capC	BSU35890
SigA	BSU25200	sigma factor	efeB	BSU38260
SigA	BSU25200	sigma factor	fliR	BSU16370
SigA	BSU25200	sigma factor	yydI	BSU40150
SigA	BSU25200	sigma factor	tcyN	BSU29340
SigA	BSU25200	sigma factor	hprK	BSU35000
SigA	BSU25200	sigma factor	sufB	BSU32670
SigA	BSU25200	sigma factor	capA	BSU35880
SigA	BSU25200	sigma factor	mhqE	BSU19570
SigA	BSU25200	sigma factor	rnc	BSU15930
SigA	BSU25200	sigma factor	pucA	BSU32510
SigA	BSU25200	sigma factor	plsX	BSU15890
SigA	BSU25200	sigma factor	lmrA	BSU02680
SigA	BSU25200	sigma factor	bacF	BSU37690
SigA	BSU25200	sigma factor	citB	BSU18000
SigA	BSU25200	sigma factor	proI	BSU23800
SigA	BSU25200	sigma factor	yojE	BSU19480
SigA	BSU25200	sigma factor	ntdA	BSU10550
SigA	BSU25200	sigma factor	hutM	BSU39390
SigA	BSU25200	sigma factor	asd	BSU16750
SigA	BSU25200	sigma factor	citG	BSU33040
SigA	BSU25200	sigma factor	mutY	BSU08630
SigA	BSU25200	sigma factor	mtnA	BSU13550
SigA	BSU25200	sigma factor	yotD	BSU19920
SigA	BSU25200	sigma factor	yxeM	BSU39500
SigA	BSU25200	sigma factor	yflN	BSU07620
SigA	BSU25200	sigma factor	menC	BSU30780
SigA	BSU25200	sigma factor	yosX	BSU19970
SigA	BSU25200	sigma factor	menD	BSU30820
SigA	BSU25200	sigma factor	yotE	BSU19910
SigA	BSU25200	sigma factor	dppE	BSU12960
SigA	BSU25200	sigma factor	tagF	BSU35720
SigA	BSU25200	sigma factor	swrB	BSU16480
SigA	BSU25200	sigma factor	spo0F	BSU37130
SigA	BSU25200	sigma factor	ssuC	BSU08850
SigA	BSU25200	sigma factor	cysL	BSU37650
SigA	BSU25200	sigma factor	mleA	BSU23550
SigA	BSU25200	sigma factor	bmr	BSU24010
SigA	BSU25200	sigma factor	nupO	BSU31550
SigA	BSU25200	sigma factor	glpD	BSU09300
SigA	BSU25200	sigma factor	cheW	BSU16440
SigA	BSU25200	sigma factor	yukD	BSU31900
SigA	BSU25200	sigma factor	cymR	BSU27520
SigA	BSU25200	sigma factor	nagP	BSU07700
SigA	BSU25200	sigma factor	pyrC	BSU15500
SigA	BSU25200	sigma factor	tuaA/1	BSU35609
SigA	BSU25200	sigma factor	yqaK	BSU26280
SigA	BSU25200	sigma factor	ptsI	BSU13910
SigA	BSU25200	sigma factor	yciC	BSU03360
SigA	BSU25200	sigma factor	yqaL	BSU26270
SigA	BSU25200	sigma factor	ydfM	BSU05470
SigA	BSU25200	sigma factor	cheD	BSU16460
SigA	BSU25200	sigma factor	ctc	BSU00520
SigA	BSU25200	sigma factor	pgk	BSU33930
SigA	BSU25200	sigma factor	uxuA	BSU12340
SigA	BSU25200	sigma factor	licA	BSU38570
SigA	BSU25200	sigma factor	liaS	BSU33090
SigA	BSU25200	sigma factor	ribE	BSU23270
SigA	BSU25200	sigma factor	nrgA	BSU36510
SigA	BSU25200	sigma factor	flgE	BSU16290
SigA	BSU25200	sigma factor	acuA	BSU29690
SigA	BSU25200	sigma factor	pyrK	BSU15530
SigA	BSU25200	sigma factor	epsA	BSU34370
SigA	BSU25200	sigma factor	cssR	BSU33010
SigA	BSU25200	sigma factor	comGG	BSU24670
SigA	BSU25200	sigma factor	pucC	BSU32490
SigA	BSU25200	sigma factor	thrS	BSU28950
SigA	BSU25200	sigma factor	ffh	BSU15980
SigA	BSU25200	sigma factor	malP	BSU08200
SigA	BSU25200	sigma factor	putC	BSU03210
SigA	BSU25200	sigma factor	pheT	BSU28630
SigA	BSU25200	sigma factor	sul	BSU00770
SigA	BSU25200	sigma factor	mgsA	BSU22480
SigA	BSU25200	sigma factor	folE	BSU22780
SigA	BSU25200	sigma factor	nasF	BSU03280
SigA	BSU25200	sigma factor	rpoA	BSU01430
SigA	BSU25200	sigma factor	pucH	BSU32410
SigA	BSU25200	sigma factor	hemX	BSU28160
SigA	BSU25200	sigma factor	ykuO	BSU14160
SigA	BSU25200	sigma factor	srfAB	BSU03490
SigA	BSU25200	sigma factor	nupC	BSU39410
SigA	BSU25200	sigma factor	minD	BSU27990
SigA	BSU25200	sigma factor	ganQ	BSU34140
SigA	BSU25200	sigma factor	ccpC	BSU14140
SigA	BSU25200	sigma factor	ywhA	BSU37550
SigA	BSU25200	sigma factor	minJ	BSU35220
SigA	BSU25200	sigma factor	yuxO	BSU31670
SigA	BSU25200	sigma factor	arfM	BSU37290
SigA	BSU25200	sigma factor	rpsK	BSU01420
SigA	BSU25200	sigma factor	ggaB	BSU35680
SigA	BSU25200	sigma factor	grpE	BSU25480
SigA	BSU25200	sigma factor	iolI	BSU39680
SigA	BSU25200	sigma factor	comFB	BSU35460
SigA	BSU25200	sigma factor	sigM	BSU09520
SigA	BSU25200	sigma factor	ezrA	BSU29610
SigA	BSU25200	sigma factor	ylxF	BSU16260
SigA	BSU25200	sigma factor	licB	BSU38590
SigA	BSU25200	sigma factor	yxaA	BSU40040
SigA	BSU25200	sigma factor	yutE	BSU32300
SigA	BSU25200	sigma factor	ganA	BSU34130
SigA	BSU25200	sigma factor	yvcD	BSU34810
SigA	BSU25200	sigma factor	gmuE	BSU05860
SigA	BSU25200	sigma factor	abnA	BSU28810
SigA	BSU25200	sigma factor	feuA	BSU01630
SigA	BSU25200	sigma factor	cca	BSU22450
SigA	BSU25200	sigma factor	mecA	BSU11520
SigA	BSU25200	sigma factor	guaA	BSU06360
SigA	BSU25200	sigma factor	ycnI	BSU03940
SigA	BSU25200	sigma factor	rocR	BSU40350
SigA	BSU25200	sigma factor	fabHA	BSU11330
SigA	BSU25200	sigma factor	sigD	BSU16470
SigA	BSU25200	sigma factor	fabL	BSU08650
SigA	BSU25200	sigma factor	dynA	BSU22030
SigA	BSU25200	sigma factor	rpmD	BSU01340
SigA	BSU25200	sigma factor	pstS	BSU24990
SigA	BSU25200	sigma factor	menC	BSU30780
SigA	BSU25200	sigma factor	melA	BSU30300
SigA	BSU25200	sigma factor	amyC	BSU30290
SigA	BSU25200	sigma factor	ilvH	BSU28300
SigA	BSU25200	sigma factor	ytpP	BSU29840
SigA	BSU25200	sigma factor	gmuB	BSU05810
SigA	BSU25200	sigma factor	dhbB	BSU31970
SigA	BSU25200	sigma factor	flhG	BSU16410
SigA	BSU25200	sigma factor	yydG	BSU40170
SigA	BSU25200	sigma factor	hprT	BSU00680
SigA	BSU25200	sigma factor	nasC	BSU03310
SigA	BSU25200	sigma factor	ytrA	BSU30460
SigA	BSU25200	sigma factor	gmuR	BSU05850
SigA	BSU25200	sigma factor	flgC	BSU16190
SigA	BSU25200	sigma factor	aprE	BSU10300
SigA	BSU25200	sigma factor	yflH	BSU07680
SigA	BSU25200	sigma factor	rsbT	BSU04690
SigA	BSU25200	sigma factor	yacO	BSU00960
SigA	BSU25200	sigma factor	phrC	BSU03780
SigA	BSU25200	sigma factor	fliK	BSU16270
SigA	BSU25200	sigma factor	flhF	BSU16400
SigA	BSU25200	sigma factor	murG	BSU15220
SigA	BSU25200	sigma factor	glpP	BSU09270
SigA	BSU25200	sigma factor	msmE	BSU30270
SigA	BSU25200	sigma factor	yqeU	BSU25440
SigA	BSU25200	sigma factor	psdA	BSU34700
SigA	BSU25200	sigma factor	araR	BSU33970
SigA	BSU25200	sigma factor	gmuD	BSU05840
SigA	BSU25200	sigma factor	tuaE	BSU35570
SigA	BSU25200	sigma factor	putP	BSU03220
SigA	BSU25200	sigma factor	manA	BSU12020
SigA	BSU25200	sigma factor	rpmC	BSU01240
SigA	BSU25200	sigma factor	nfrA	BSU38110
SigA	BSU25200	sigma factor	pbpF	BSU10110
SigA	BSU25200	sigma factor	yydF	BSU40180
SigA	BSU25200	sigma factor	rnjB	BSU16780
SigA	BSU25200	sigma factor	exuR	BSU12370
SigA	BSU25200	sigma factor	rplF	BSU01310
SigA	BSU25200	sigma factor	glnR	BSU17450
SigA	BSU25200	sigma factor	tuaD	BSU35580
SigA	BSU25200	sigma factor	albD	BSU37400
SigA	BSU25200	sigma factor	znuB	BSU02870
SigA	BSU25200	sigma factor	ptsH	BSU13900
SigA	BSU25200	sigma factor	gcaD	BSU00500
SigA	BSU25200	sigma factor	cwlO	BSU34800
SigA	BSU25200	sigma factor	tatAD	BSU02630
SigA	BSU25200	sigma factor	resD	BSU23120
SigA	BSU25200	sigma factor	bglC	BSU18130
SigA	BSU25200	sigma factor	swrD	BSU16299
SigA	BSU25200	sigma factor	pdhB	BSU14590
SigA	BSU25200	sigma factor	rpsJ	BSU01150
SigA	BSU25200	sigma factor	pyrF	BSU15550
SigA	BSU25200	sigma factor	ywcE	BSU38130
SigA	BSU25200	sigma factor	pstBB	BSU24950
SigA	BSU25200	sigma factor	yveA	BSU34470
SigA	BSU25200	sigma factor	folC	BSU28080
SigA	BSU25200	sigma factor	liaH	BSU33120
SigA	BSU25200	sigma factor	araM	BSU28760
SigA	BSU25200	sigma factor	yoyC	BSU19479
SigA	BSU25200	sigma factor	yyaF	BSU40920
SigA	BSU25200	sigma factor	rsbW	BSU04720
SigA	BSU25200	sigma factor	yxbA	BSU39900
SigA	BSU25200	sigma factor	exuT	BSU12360
SigA	BSU25200	sigma factor	sboX	BSU37360
SigA	BSU25200	sigma factor	yhxA	BSU09260
SigA	BSU25200	sigma factor	pmi	BSU35790
SigA	BSU25200	sigma factor	fliY	BSU16320
SigA	BSU25200	sigma factor	codY	BSU16170
SigA	BSU25200	sigma factor	epsG	BSU34310
SigA	BSU25200	sigma factor	pyrP	BSU15480
SigA	BSU25200	sigma factor	yxnB	BSU39910
SigA	BSU25200	sigma factor	gtaB	BSU35670
SigA	BSU25200	sigma factor	gltR	BSU26670
SigA	BSU25200	sigma factor	pdhD	BSU14610
SigA	BSU25200	sigma factor	lepA	BSU25510
SigA	BSU25200	sigma factor	flgD	BSU16280
SigA	BSU25200	sigma factor	mcsB	BSU00850
SigA	BSU25200	sigma factor	ascR	BSU29400
SigA	BSU25200	sigma factor	hutI	BSU39370
SigA	BSU25200	sigma factor	proJ	BSU18470
SigA	BSU25200	sigma factor	yqaN	BSU26250
SigA	BSU25200	sigma factor	ypbS	BSU22020
SigA	BSU25200	sigma factor	fliH	BSU16230
SigA	BSU25200	sigma factor	spoIIT	BSU36770
SigA	BSU25200	sigma factor	ycnK	BSU03960
SigA	BSU25200	sigma factor	malA	BSU08180
SigA	BSU25200	sigma factor	proA	BSU13130
SigA	BSU25200	sigma factor	rapB	BSU36690
SigA	BSU25200	sigma factor	opuAB	BSU02990
SigA	BSU25200	sigma factor	epsF	BSU34320
SigA	BSU25200	sigma factor	xylA	BSU17600
SigA	BSU25200	sigma factor	drm	BSU23500
SigA	BSU25200	sigma factor	mutTA	BSU30630
SigA	BSU25200	sigma factor	flhA	BSU16390
SigA	BSU25200	sigma factor	ptsI	BSU13910
SigA	BSU25200	sigma factor	yciC	BSU03360
SigA	BSU25200	sigma factor	purA	BSU40420
SigA	BSU25200	sigma factor	qcrC	BSU22540
SigA	BSU25200	sigma factor	sndA	BSU29290
SigA	BSU25200	sigma factor	odhA	BSU19370
SigA	BSU25200	sigma factor	yxaB	BSU40030
SigA	BSU25200	sigma factor	sigA	BSU25200
SigA	BSU25200	sigma factor	fabG	BSU15910
SigA	BSU25200	sigma factor	yydJ	BSU40140
SigA	BSU25200	sigma factor	treP	BSU07800
SigA	BSU25200	sigma factor	ycnJ	BSU03950
SigA	BSU25200	sigma factor	lctP	BSU03060
SigA	BSU25200	sigma factor	ilvB	BSU28310
SigA	BSU25200	sigma factor	icd	BSU29130
SigA	BSU25200	sigma factor	metC	BSU11880
SigA	BSU25200	sigma factor	fin	BSU00540
SigA	BSU25200	sigma factor	nasD	BSU03300
SigA	BSU25200	sigma factor	treA	BSU07810
SigA	BSU25200	sigma factor	sigG	BSU15330
SigA	BSU25200	sigma factor	tagB	BSU35760
SigA	BSU25200	sigma factor	yjmB	BSU12310
SigA	BSU25200	sigma factor	clpE	BSU13700
SigA	BSU25200	sigma factor	tasA	BSU24620
SigA	BSU25200	sigma factor	phrI	BSU05020
SigA	BSU25200	sigma factor	argJ	BSU11200
SigA	BSU25200	sigma factor	lcfB	BSU10270
SigA	BSU25200	sigma factor	ylaA	BSU14710
SigA	BSU25200	sigma factor	ywcH	BSU38100
SigA	BSU25200	sigma factor	yqaG	BSU26320
SigA	BSU25200	sigma factor	albC	BSU37390
SigA	BSU25200	sigma factor	msmR	BSU30260
SigA	BSU25200	sigma factor	cysI	BSU33430
SigA	BSU25200	sigma factor	ykuP	BSU14170
SigA	BSU25200	sigma factor	rsiX	BSU23090
SigA	BSU25200	sigma factor	sacX	BSU38410
SigA	BSU25200	sigma factor	efeO	BSU38270
SigA	BSU25200	sigma factor	gmuF	BSU05870
SigA	BSU25200	sigma factor	yukB	BSU31875
SigA	BSU25200	sigma factor	folE2	BSU03340
SigA	BSU25200	sigma factor	wapI	BSU39220
SigA	BSU25200	sigma factor	yoyC	BSU19479
SigA	BSU25200	sigma factor	glmM	BSU01770
SigA	BSU25200	sigma factor	pucD	BSU32480
SigA	BSU25200	sigma factor	mrgA	BSU32990
SigA	BSU25200	sigma factor	clpP	BSU34540
SigA	BSU25200	sigma factor	yxeN	BSU39490
SigA	BSU25200	sigma factor	hemD	BSU28140
SigA	BSU25200	sigma factor	psdB	BSU34690
SigA	BSU25200	sigma factor	yueB	BSU31860
SigA	BSU25200	sigma factor	fmt	BSU15730
SigA	BSU25200	sigma factor	flgK	BSU35410
SigA	BSU25200	sigma factor	skfH	BSU01980
SigA	BSU25200	sigma factor	bacB	BSU37730
SigA	BSU25200	sigma factor	hutU	BSU39360
SigA	BSU25200	sigma factor	cheA	BSU16430
SigA	BSU25200	sigma factor	glpQ	BSU02130
SigA	BSU25200	sigma factor	melA	BSU30300
SigA	BSU25200	sigma factor	mrnC	BSU00950
SigA	BSU25200	sigma factor	comQ	BSU31710
SigA	BSU25200	sigma factor	ahpF	BSU40100
SigA	BSU25200	sigma factor	purC	BSU06450
SigA	BSU25200	sigma factor	epsI	BSU34290
SigA	BSU25200	sigma factor	kinB	BSU31450
SigA	BSU25200	sigma factor	epsO	BSU34220
SigA	BSU25200	sigma factor	rplQ	BSU01440
SigA	BSU25200	sigma factor	thrR	BSU27910
SigA	BSU25200	sigma factor	ywoD	BSU36480
SigA	BSU25200	sigma factor	mreC	BSU28020
SigA	BSU25200	sigma factor	comA	BSU31680
SigA	BSU25200	sigma factor	licR	BSU38600
SigA	BSU25200	sigma factor	nupP	BSU31560
SigA	BSU25200	sigma factor	abn2	BSU39330
SigA	BSU25200	sigma factor	albG	BSU37430
SigA	BSU25200	sigma factor	flhB	BSU16380
SigA	BSU25200	sigma factor	frlM	BSU32580
SigA	BSU25200	sigma factor	ansA	BSU23580
SigA	BSU25200	sigma factor	msrA	BSU21690
SigA	BSU25200	sigma factor	csbA	BSU35180
SigA	BSU25200	sigma factor	ybgB	BSU02380
SigA	BSU25200	sigma factor	skfE	BSU01950
SigA	BSU25200	sigma factor	ylnF	BSU15630
SigA	BSU25200	sigma factor	sdhA	BSU28440
SigA	BSU25200	sigma factor	yqeV	BSU25430
SigA	BSU25200	sigma factor	epsD	BSU34340
SigA	BSU25200	sigma factor	acsA	BSU29680
SigA	BSU25200	sigma factor	gabT	BSU03900
SigA	BSU25200	sigma factor	cmoI	BSU29320
SigA	BSU25200	sigma factor	yhdK	BSU09500
SigA	BSU25200	sigma factor	pyrR	BSU15470
SigA	BSU25200	sigma factor	ilvC	BSU28290
SigA	BSU25200	sigma factor	bltD	BSU26600
SigA	BSU25200	sigma factor	tpi	BSU33920
SigA	BSU25200	sigma factor	infA	BSU01390
SigA	BSU25200	sigma factor	ptsH	BSU13900
SigA	BSU25200	sigma factor	qcrA	BSU22560
SigA	BSU25200	sigma factor	jag	BSU41030
SigA	BSU25200	sigma factor	tuaB	BSU35600
SigA	BSU25200	sigma factor	frlN	BSU32590
SigA	BSU25200	sigma factor	minD	BSU27990
SigA	BSU25200	sigma factor	rsbR	BSU04670
SigA	BSU25200	sigma factor	spoIIE	BSU00640
SigA	BSU25200	sigma factor	adk	BSU01370
SigA	BSU25200	sigma factor	pfeT	BSU13850
SigA	BSU25200	sigma factor	mdh	BSU29120
SigA	BSU25200	sigma factor	sdpI	BSU33780
SigA	BSU25200	sigma factor	dhbE	BSU31980
SigA	BSU25200	sigma factor	ylxX	BSU15260
SigA	BSU25200	sigma factor	purS	BSU06460
SigA	BSU25200	sigma factor	rapG	BSU40300
SigA	BSU25200	sigma factor	rpmJ	BSU01400
SigA	BSU25200	sigma factor	ponA	BSU22320
SigA	BSU25200	sigma factor	abfA	BSU28720
SigA	BSU25200	sigma factor	tkmA	BSU36260
SigA	BSU25200	sigma factor	fliQ	BSU16360
SigA	BSU25200	sigma factor	pyrAB	BSU15520
SigA	BSU25200	sigma factor	araL	BSU28770
SigA	BSU25200	sigma factor	kdgT	BSU22090
SigA	BSU25200	sigma factor	carB	BSU11240
SigA	BSU25200	sigma factor	lutP	BSU34190
SigA	BSU25200	sigma factor	phoP	BSU29110
SigA	BSU25200	sigma factor	ysfE	BSU28700
SigA	BSU25200	sigma factor	xynA	BSU18840
SigA	BSU25200	sigma factor	yueC	BSU31850
SigA	BSU25200	sigma factor	efeU	BSU38280
SigA	BSU25200	sigma factor	mhqP	BSU05500
SigA	BSU25200	sigma factor	prs	BSU00510
SigA	BSU25200	sigma factor	ydhF	BSU05730
SigA	BSU25200	sigma factor	yotG	BSU19890
SigA	BSU25200	sigma factor	qcrB	BSU22550
SigA	BSU25200	sigma factor	ftsH	BSU00690
SigA	BSU25200	sigma factor	cdaA	BSU01750
SigA	BSU25200	sigma factor	catE	BSU08240
SigA	BSU25200	sigma factor	cheC	BSU16450
SigA	BSU25200	sigma factor	dapA	BSU16770
SigA	BSU25200	sigma factor	ylxW	BSU15250
SigA	BSU25200	sigma factor	spoIIIL	BSU24660
SigA	BSU25200	sigma factor	ybfM	BSU02280
SigA	BSU25200	sigma factor	sigX	BSU23100
SigA	BSU25200	sigma factor	menE	BSU30790
SigA	BSU25200	sigma factor	map	BSU01380
SigA	BSU25200	sigma factor	fnr	BSU37310
SigA	BSU25200	sigma factor	clpY	BSU16160
SigA	BSU25200	sigma factor	ylxP	BSU16640
SigA	BSU25200	sigma factor	rplC	BSU01160
SigA	BSU25200	sigma factor	yotM	BSU19830
SigA	BSU25200	sigma factor	acdA	BSU37170
SigA	BSU25200	sigma factor	nadE	BSU03130
SigA	BSU25200	sigma factor	lrpC	BSU04250
SigA	BSU25200	sigma factor	yqdA	BSU26330
SigA	BSU25200	sigma factor	spo0E	BSU13640
SigA	BSU25200	sigma factor	veg	BSU00440
SigA	BSU25200	sigma factor	recU	BSU22310
SigA	BSU25200	sigma factor	glmS	BSU01780
SigA	BSU25200	sigma factor	fbp	BSU40190
SigA	BSU25200	sigma factor	ygaN	BSU08870
SigA	BSU25200	sigma factor	copZ	BSU33510
SigA	BSU25200	sigma factor	cysE	BSU00930
SigA	BSU25200	sigma factor	rbsK	BSU35920
SigA	BSU25200	sigma factor	mhqA	BSU12870
SigA	BSU25200	sigma factor	yqzO	BSU26259
SigA	BSU25200	sigma factor	yutF	BSU32290
SigA	BSU25200	sigma factor	rapA	BSU12430
SigA	BSU25200	sigma factor	pta	BSU37660
SigA	BSU25200	sigma factor	epsJ	BSU34280
SigA	BSU25200	sigma factor	arsB	BSU25790
SigA	BSU25200	sigma factor	glnR	BSU17450
SigA	BSU25200	sigma factor	fliR	BSU16370
SigA	BSU25200	sigma factor	fadN	BSU32840
SigA	BSU25200	sigma factor	rbsR	BSU35910
SigA	BSU25200	sigma factor	glvR	BSU08190
SigA	BSU25200	sigma factor	rsbU	BSU04700
[truncated: 3,774 more rows]
