# Supplementary material for: Gene age and genome organization in Escherichia coli and Bacillus subtilis
Source: Front Microbiol. 2025 Jun 18;16:1512923. doi: 10.3389/fmicb.2025.1512923 (PMC12218254; doi:10.3389/fmicb.2025.1512923)
Supplement: Supplementary file 6 [file Data_Sheet_5.xlsx]

## Sheet: B. subtilis individual PS
PS1
2983/2998 mapped to Bsu
Category	Term	Count	%	P-Value	Fold Enrichment
KEGG_PATHWAY	Metabolic pathways	580	19.4	3.6e-30	1.1
KEGG_PATHWAY	Biosynthesis of secondary metabolites	263	8.8	2.1e-10	1.1
KEGG_PATHWAY	Microbial metabolism in diverse environments	165	5.5	3.2e-07	1.1
KEGG_PATHWAY	Biosynthesis of antibiotics	188	6.3	5.9e-07	1.1
GOTERM_MF_DIRECT	ATP binding	402	13.5	7.5e-07	1.1
KEGG_PATHWAY	Carbon metabolism	96	3.2	0.00027	1.1
KEGG_PATHWAY	ABC transporters	134	4.5	0.00028	1.1
KEGG_PATHWAY	Biosynthesis of amino acids	115	3.9	0.0006	1.1
KEGG_PATHWAY	Purine metabolism	74	2.5	0.012	1.1
KEGG_PATHWAY	Amino sugar and nucleotide sugar metabolism	44	1.5	0.023	1.1
KEGG_PATHWAY	Pyruvate metabolism	44	1.5	0.023	1.1
GOTERM_MF_DIRECT	magnesium ion binding	81	2.7	0.025	1.1
KEGG_PATHWAY	Glycolysis / Gluconeogenesis	42	1.4	0.029	1.1
GOTERM_BP_DIRECT	transmembrane transport	78	2.6	0.029	1.1
KEGG_PATHWAY	Cysteine and methionine metabolism	40	1.3	0.036	1.1
GOTERM_BP_DIRECT	carbohydrate metabolic process	53	1.8	0.037	1.1
GOTERM_MF_DIRECT	transporter activity	69	2.3	0.05	1.1
GOTERM_BP_DIRECT	response to antibiotic	38	1.3	0.05	1.1
KEGG_PATHWAY	Pyrimidine metabolism	47	1.6	0.057	1.1
GOTERM_MF_DIRECT	ATPase activity	66	2.2	0.06	1.1
KEGG_PATHWAY	Alanine, aspartate and glutamate metabolism	34	1.1	0.069	1.1
KEGG_PATHWAY	Starch and sucrose metabolism	33	1.1	0.076	1.1
KEGG_PATHWAY	Glycine, serine and threonine metabolism	32	1.1	0.085	1.1
GOTERM_MF_DIRECT	oxidoreductase activity	98	3.3	0.092	1
GOTERM_BP_DIRECT	phosphoenolpyruvate-dependent sugar phosphotransferase system	32	1.1	0.094	1.1
KEGG_PATHWAY	Glyoxylate and dicarboxylate metabolism	31	1	0.095	1.1
1704 genes from your list are not in the output
PS2
165/165 mapped to Bsu
Category	Term	Count	%	P-Value	Fold Enrichment
GOTERM_BP_DIRECT	sporulation resulting in formation of a cellular spore	37	22.4	8.9e-13	3.6
GOTERM_MF_DIRECT	DNA binding	19	11.5	0.00027	2.5
GOTERM_MF_DIRECT	double-stranded DNA binding	4	2.4	0.0014	16.5
GOTERM_BP_DIRECT	spore germination	6	3.6	0.0016	6.6
GOTERM_BP_DIRECT	DNA topological change	4	2.4	0.0076	9.2
GOTERM_BP_DIRECT	DNA integration	3	1.8	0.028	10.8
GOTERM_MF_DIRECT	phosphatidylglycerophosphatase activity	2	1.2	0.047	41.3
GOTERM_BP_DIRECT	asexual sporulation	3	1.8	0.056	7.6
GOTERM_MF_DIRECT	sequence-specific DNA binding	4	2.4	0.068	4.1
GOTERM_MF_DIRECT	aspartic-type endopeptidase activity	2	1.2	0.07	27.5
GOTERM_MF_DIRECT	sigma factor activity	3	1.8	0.095	5.6
100 genes from your list are not in the output
PS3
24/24 mapped to Bsu
Category	Term	Count	%	P-Value	Fold Enrichment
GOTERM_BP_DIRECT	bacteriocin biosynthetic process	2	8.3	0.037	45.7
GOTERM_BP_DIRECT	N-terminal protein amino acid acetylation	2	8.3	0.063	26.4
GOTERM_MF_DIRECT	peptide alpha-N-acetyltransferase activity	2	8.3	0.085	20.6
GOTERM_BP_DIRECT	oxidation-reduction process	2	8.3	0.087	19
GOTERM_MF_DIRECT	iron ion binding	2	8.3	0.099	17.5
18 genes from your list are not in the output
PS4
6/6 mapped to Bsu
Category	Term	Count	%	P-Value	Fold Enrichment
GOTERM_MF_DIRECT	RNA binding	2	33.3	0.051	25.9
4 genes from your list are not in the output
PS5
149/149 mapped to Bsu
Category	Term	Count	%	P-Value	Fold Enrichment
KEGG_PATHWAY	Oxidative phosphorylation	4	2.7	0.00075	17.6
GOTERM_MF_DIRECT	nuclease activity	4	2.7	0.00094	19.1
GOTERM_MF_DIRECT	phosphoprotein phosphatase activity	3	2	0.027	11.1
GOTERM_MF_DIRECT	N-acetyltransferase activity	3	2	0.05	8
135 genes from your list are not in the output
PS6
20/20 mapped to Bsu
PS7
29/29 mapped to Bsu
PS8
180/180 mapped to Bsu
Category	Term	Count	%	P-Value	Fold Enrichment
GOTERM_BP_DIRECT	sporulation resulting in formation of a cellular spore	29	16.1	5.2e-17	5.8
GOTERM_BP_DIRECT	establishment of competence for transformation	5	2.8	0.014	5.1
KEGG_PATHWAY	Bacterial secretion system	2	1.1	0.078	21.8
145 genes from your list are not in the output
PS9
88/88 mapped to Bsu
Category	Term	Count	%	P-Value	Fold Enrichment
GOTERM_BP_DIRECT	sporulation resulting in formation of a cellular spore	13	14.8	7.3e-10	7.5
75 genes from your list are not in the output
PS10
319/323 mapped to Bsu
Category	Term	Count	%	P-Value	Fold Enrichment
GOTERM_BP_DIRECT	sporulation resulting in formation of a cellular spore	21	6.6	1.9e-07	3.6
GOTERM_BP_DIRECT	regulation of transcription, DNA-templated	16	5	3e-05	3.3
GOTERM_MF_DIRECT	DNA binding	8	2.5	0.00061	4.4
GOTERM_BP_DIRECT	bacteriocin biosynthetic process	4	1.3	0.0038	11.9
GOTERM_BP_DIRECT	bacteriocin immunity	3	0.9	0.0046	26.7
GOTERM_BP_DIRECT	transcription, DNA-templated	14	4.4	0.0077	2.2
GOTERM_BP_DIRECT	asexual sporulation	3	0.9	0.019	13.3
274 genes from your list are not in the output
PS11
36/36 mapped to Bsu
PS12
131/131 mapped to Bsu
PS13
8/8 mapped to Bsu
PS14
9/10 mapped to Bsu
PS15
1 member (response regulator)
no annotation info

## Sheet: Bacillus PS1-5 and 6-15
PS 6-12
819/826 found in DAVID
704 genes from list not annotated
Category	Term	Count	%	P-Value	Fold Enrichment
GOTERM_BP_DIRECT	sporulation resulting in formation of a cellular spore	66	8.1	2.7e-31	4.6
GOTERM_MF_DIRECT	DNA binding	17	2.1	0.00013	2.8
GOTERM_BP_DIRECT	establishment of competence for transformation	11	1.3	0.00029	4
GOTERM_BP_DIRECT	regulation of transcription, DNA-templated	24	2.9	0.00076	2.1
GOTERM_BP_DIRECT	asexual sporulation	5	0.6	0.0013	9.2
GOTERM_BP_DIRECT	bacteriocin biosynthetic process	5	0.6	0.007	6.1
GOTERM_BP_DIRECT	cytolysis	4	0.5	0.0071	9.2
GOTERM_BP_DIRECT	bacteriocin immunity	3	0.4	0.026	11
GOTERM_MF_DIRECT	sequence-specific DNA binding	4	0.5	0.038	5.2
KEGG_PATHWAY	Two-component system	4	0.5	0.086	3.4
PS 1-5
3332/3342 found in DAVID
2095 genes from list not annotated
Category	Term	Count	%	P-Value	Fold Enrichment
KEGG_PATHWAY	Metabolic pathways	588	17.6	1.1e-33	1.1
KEGG_PATHWAY	Biosynthesis of secondary metabolites	266	8	1.2e-10	1.1
KEGG_PATHWAY	Biosynthesis of antibiotics	191	5.7	8.2e-08	1.1
KEGG_PATHWAY	Microbial metabolism in diverse environments	167	5	1.2e-07	1.1
KEGG_PATHWAY	Biosynthesis of amino acids	117	3.5	0.00023	1.1
KEGG_PATHWAY	Carbon metabolism	97	2.9	0.00028	1.1
KEGG_PATHWAY	ABC transporters	135	4.1	0.00081	1.1
KEGG_PATHWAY	Purine metabolism	76	2.3	0.0024	1.1
GOTERM_MF_DIRECT	ATP binding	407	12.2	0.0075	1
KEGG_PATHWAY	Two-component system	114	3.4	0.014	1.1
KEGG_PATHWAY	Pyrimidine metabolism	48	1.4	0.036	1.1
GOTERM_BP_DIRECT	transmembrane transport	81	2.4	0.048	1.1
KEGG_PATHWAY	Pyruvate metabolism	44	1.3	0.052	1.1
KEGG_PATHWAY	Amino sugar and nucleotide sugar metabolism	44	1.3	0.052	1.1
KEGG_PATHWAY	Glycolysis / Gluconeogenesis	42	1.3	0.063	1.1
KEGG_PATHWAY	Cysteine and methionine metabolism	40	1.2	0.075	1.1
GOTERM_BP_DIRECT	translation	68	2	0.091	1.1

## Sheet: E. coli individual PS
PS1
3589/3717 mapped to E.coli
Category	Term	Count	%	P-Value	Fold Enrichment
KEGG_PATHWAY	Metabolic pathways	678	18.9	7.2e-25	1.1
KEGG_PATHWAY	Biosynthesis of secondary metabolites	290	8.1	1.1e-09	1.1
GOTERM_MF_DIRECT	ATP binding	430	12	6.4e-08	1.1
KEGG_PATHWAY	Microbial metabolism in diverse environments	228	6.4	2.6e-06	1.1
KEGG_PATHWAY	Biosynthesis of antibiotics	192	5.3	1.1e-05	1.1
KEGG_PATHWAY	ABC transporters	169	4.7	1.4e-05	1.1
GOTERM_MF_DIRECT	magnesium ion binding	178	5	0.00029	1.1
KEGG_PATHWAY	Biosynthesis of amino acids	117	3.3	0.0012	1.1
KEGG_PATHWAY	Purine metabolism	87	2.4	0.0028	1.1
KEGG_PATHWAY	Carbon metabolism	106	3	0.0029	1.1
GOTERM_MF_DIRECT	metal ion binding	293	8.2	0.0085	1
GOTERM_BP_DIRECT	cell wall organization	73	2	0.017	1.1
GOTERM_BP_DIRECT	phosphorelay signal transduction system	70	2	0.021	1.1
KEGG_PATHWAY	Two-component system	141	3.9	0.021	1.1
KEGG_PATHWAY	Pyrimidine metabolism	62	1.7	0.023	1.1
GOTERM_MF_DIRECT	4 iron, 4 sulfur cluster binding	112	3.1	0.04	1.1
GOTERM_MF_DIRECT	zinc ion binding	154	4.3	0.05	1
KEGG_PATHWAY	Amino sugar and nucleotide sugar metabolism	45	1.3	0.085	1.1
GOTERM_MF_DIRECT	ATPase activity	69	1.9	0.09	1.1
KEGG_PATHWAY	Phosphotransferase system (PTS)	43	1.2	0.099	1.1
1934 genes from your list are not in the output
PS2
158/176 mapped to E.coli
Category	Term	Count	%	P-Value	Fold Enrichment
GOTERM_BP_DIRECT	single-species biofilm formation	6	3.8	0.0023	6.2
GOTERM_BP_DIRECT	RNA phosphodiester bond hydrolysis, endonucleolytic	4	2.5	0.006	10.3
GOTERM_BP_DIRECT	transcription, DNA-templated	16	10.1	0.0061	2.1
GOTERM_BP_DIRECT	regulation of transcription, DNA-templated	10	6.3	0.017	2.5
GOTERM_MF_DIRECT	endoribonuclease activity	3	1.9	0.034	10
GOTERM_MF_DIRECT	sequence-specific DNA binding	5	3.2	0.049	3.5
GOTERM_MF_DIRECT	phosphatidylglycerophosphatase activity	2	1.3	0.055	35.4
GOTERM_BP_DIRECT	phospholipid catabolic process	2	1.3	0.066	29.1
GOTERM_MF_DIRECT	DNA binding	12	7.6	0.095	1.6
133 genes from your list are not in the output
PS3
4/5 mapped to E.coli
PS4
total 4 genes in list
DAVID unable to recognise identifiers
PS5
128/134 mapped to E.coli
Category	Term	Count	%	P-Value	Fold Enrichment
GOTERM_BP_DIRECT	carbon utilization	3	2.3	0.011	17.9
GOTERM_MF_DIRECT	porin activity	3	2.3	0.015	15.2
GOTERM_MF_DIRECT	core promoter proximal region sequence-specific DNA binding	3	2.3	0.02	13
GOTERM_MF_DIRECT	oligosaccharide transporting porin activity	2	1.6	0.021	91
GOTERM_BP_DIRECT	regulation of transcription, DNA-templated	8	6.2	0.025	2.7
KEGG_PATHWAY	Cationic antimicrobial peptide (CAMP) resistance	2	1.6	0.046	29
GOTERM_BP_DIRECT	biological adhesion	2	1.6	0.049	39.7
GOTERM_BP_DIRECT	protein transmembrane transport	2	1.6	0.049	39.7
GOTERM_BP_DIRECT	cytolysis	2	1.6	0.095	19.9
GOTERM_BP_DIRECT	ion transport	3	2.3	0.097	5.6
107 genes from your list are not in the output
PS6
22/26 mapped to E.coli
Category	Term	Count	%	P-Value	Fold Enrichment
GOTERM_MF_DIRECT	DNA binding	4	18.2	0.043	4.1
18 genes from your list are not in the output
PS7
19/21 mapped to E.coli
19 genes from your list are not in the output
PS8
no gene belong to this strata
PS9
134/167 mapped to E.coli
Category	Term	Count	%	P-Value	Fold Enrichment
GOTERM_BP_DIRECT	cellular response to cell envelope stress	3	2.2	0.0016	44.7
GOTERM_MF_DIRECT	protein binding	10	7.5	0.0033	2.6
GOTERM_BP_DIRECT	programmed cell death	3	2.2	0.0045	27.9
GOTERM_BP_DIRECT	response to antibiotic	6	4.5	0.0056	5
GOTERM_BP_DIRECT	cell adhesion involved in single-species biofilm formation	3	2.2	0.0057	24.8
GOTERM_BP_DIRECT	response to acidic pH	3	2.2	0.0086	20.3
GOTERM_BP_DIRECT	cell cycle	4	3	0.011	8.3
GOTERM_BP_DIRECT	cell division	4	3	0.041	5
GOTERM_BP_DIRECT	transcriptional attenuation by ribosome	2	1.5	0.051	37.2
GOTERM_BP_DIRECT	cell adhesion	3	2.2	0.069	6.8
105 genes from your list are not in the output
PS10
total 5 genes in list
DAVID unable to recognise identifiers
PS11
14/17 mapped to E.coli

## Sheet: E.coli PS1-5 and 6-11
PS 6-11
192/236 found by DAVID
148 genes from list not in output
Category	Term	Count	%	P-Value	Fold Enrichment
GOTERM_BP_DIRECT	cellular response to cell envelope stress	3	1.6	0.0032	32.2
GOTERM_BP_DIRECT	cell cycle	5	2.6	0.0039	7.5
GOTERM_BP_DIRECT	programmed cell death	3	1.6	0.0086	20.1
GOTERM_BP_DIRECT	cell adhesion involved in single-species biofilm formation	3	1.6	0.011	17.9
GOTERM_BP_DIRECT	response to acidic pH	3	1.6	0.016	14.7
GOTERM_MF_DIRECT	cytoskeletal protein binding	2	1	0.019	99.6
GOTERM_BP_DIRECT	cell adhesion	4	2.1	0.022	6.5
GOTERM_BP_DIRECT	cell division	5	2.6	0.022	4.6
GOTERM_BP_DIRECT	response to antibiotic	6	3.1	0.022	3.6
GOTERM_MF_DIRECT	DNA binding	9	4.7	0.028	2.3
GOTERM_MF_DIRECT	protein binding	13	6.8	0.029	1.8
KEGG_PATHWAY	Bacterial secretion system	2	1	0.038	34.8
GOTERM_BP_DIRECT	viral release from host cell	2	1	0.071	26.9
GOTERM_BP_DIRECT	transcriptional attenuation by ribosome	2	1	0.071	26.9
PS 1-5
3882/4036 found by DAVID
2291 genes from list not in output
Category	Term	Count	%	P-Value	Fold Enrichment
KEGG_PATHWAY	Metabolic pathways	684	17.6	1.4e-27	1.1
KEGG_PATHWAY	Biosynthesis of secondary metabolites	292	7.5	4.2e-10	1.1
KEGG_PATHWAY	Microbial metabolism in diverse environments	231	6	9.4e-08	1.1
KEGG_PATHWAY	Biosynthesis of antibiotics	194	5	2.1e-06	1.1
KEGG_PATHWAY	ABC transporters	170	4.4	1.5e-05	1.1
GOTERM_MF_DIRECT	ATP binding	433	11.2	6.6e-05	1
KEGG_PATHWAY	Biosynthesis of amino acids	118	3	0.00087	1.1
KEGG_PATHWAY	Carbon metabolism	107	2.8	0.002	1.1
KEGG_PATHWAY	Two-component system	144	3.7	0.0032	1.1
KEGG_PATHWAY	Purine metabolism	87	2.2	0.0084	1.1
GOTERM_MF_DIRECT	metal ion binding	299	7.7	0.012	1
KEGG_PATHWAY	Pyrimidine metabolism	62	1.6	0.047	1.1
GOTERM_MF_DIRECT	magnesium ion binding	178	4.6	0.048	1
GOTERM_MF_DIRECT	identical protein binding	270	7	0.066	1
KEGG_PATHWAY	Pyruvate metabolism	51	1.3	0.096	1.1
